# Supplementary material for: When the digits don’t add up: Research strategies for post-digital peacebuilding
Source: Coop Confl. 2023 Aug 12;59(3):425–46. doi: 10.1177/00108367231184727 (PMC11416901; doi:10.1177/00108367231184727)
Supplement: sj-xlsx-1-cac-10.1177_00108367231184727 – Supplemental material for When the digits don’t add up: Research strategies for post-digital peacebuilding [file sj-xlsx-1-cac-10.1177_00108367231184727.xlsx]

## Sheet: Codebook
Dataset: Tweets Containing 'Digital Peacebuilding'
Code Explanation for Tweets Spreadsheet				Key Words in Code Groups
Code name	Explanation			T1 De-accelerating	T2 Composting	T3 Molecularize	T4 Grounding	T5 Summoning	T6 Re-humanizing	T7 Rhizomizing
id	unique identifier			AC_accelerat*	AC_applications*	AC exclu*	AC_causes*	AC_authoritar*	AC_bots	AC_adapta*
tweet	tweet text			AC_change	AC_apps*	AC_Afghanistan	AC_checking	AC_barrier*	AC_cohesion	AC_civil soc*
year	year tweet was posted			AC_changing	AC_data	AC_Africa	AC_comms	AC_benefits*	AC_dialogu*	AC_climate
AC_[word]	Automatic coding, equals 1 if word is present			AC_digital age	AC_facts*	AC_applications*	AC_communica*	AC_counter*	AC_digital sphere	AC_collabora*
T1 De-accelerating	Number of codes that appear in the Code Group for De-Accelerating			AC_digital era	AC_tech-driven	AC_bottom-up	AC_counter*	AC_democrat*	AC_diplomacy	AC_company*
T2 Composting	Number of codes that appear in the Code Group for Composting			AC_digital turn	AC_tools*	AC_Colombia	AC_course	AC_driver*	AC_ecosystems*	AC_connect*
T3 Molecularize	Number of codes that appear in the Code Group for Molecularizing			AC_emergi*	AC_traini*	AC_crowd	AC_cyber	AC_empower*	AC_engineer*	AC_Covid
T4 Grounding	Number of codes that appear in the Code Group for Grounding			AC_evolve*		AC_digital divide	AC_data	AC_harm	AC_internet	AC_health
T5 Summoning	Number of codes that appear in the Code Group for Summoning			AC_growi*		AC_digital gap	AC_dialogu*	AC_hate speech	AC_offline	AC_hub
T6 Re-humanizing	Number of codes that appear in the Code Group for Re-Humanizing			AC_increas*		AC_distance	AC_digital sphere	AC_information	AC_online	AC_inclus*
T7 Rhizomizing	Number of codes that appear in the Code Group for Rhizomizing			AC_incubate*		AC_divide*	AC_diplomacy	AC_justice	AC_phones*	AC_network
				AC_Innov*		AC_equali*	AC_disinformation	AC_lessons	AC_platform	AC_pandemic
				AC_revol*		AC_gender	AC_dynamics*	AC_misinformation	AC_skills*	AC_partners*
				AC_transforma*		AC_inclus*	AC_echo chambers*	AC_polariza*	AC_story*	AC_private sector
						AC_Kenya	AC_educate*	AC_potential	AC_storytelling
						AC_landscape	AC_engagem*	AC_privacy	AC_tolerance
						AC_local	AC_extremis*	AC_promise	AC_tools*
						AC_marginali*	AC_game	AC_rights*	AC_voice*
						AC_Myanmar	AC_hate speech	AC_rumours	AC_vulnerab*
						AC_palestin*	AC_internet	AC_safe
						AC_participat*	AC_learni*	AC_securi*
						AC_reach	AC_listeni*	AC_solut*
						AC_remote	AC_literac*	AC_threat
						AC_Rwanda	AC_mapp*
						AC_SouthSudan	AC_media
						AC_Sri Lanka	AC_methods*
						AC_Sudan	AC_misinformation
						AC_Syria	AC_narrati*
						AC_Uganda	AC_offline
						AC_women	AC_online
						AC_young	AC_phones*
						AC_youth	AC_polariza*
							AC_poverty
							AC_root
							AC_rumours
							AC_space
							AC_story*
							AC_storytelling
							AC_TikTok
							AC_underly*
							AC_verify*
							AC_virtual
							AC_webs*

## Sheet: Digital Peacebuilding Tweets
id	tweet	year	T1 De-accelerating	T2 Composting	T3 Molecularize	T4 Grounding	T5 Summoning	CG_T6 Re-humanizing	CG_T7 Rhizomizing	AC_Afghanistan	AC_Africa	AC_Bosnia and Herzegovina	AC_Colombia	AC_Covid	AC_Innov*	AC_Kenya	AC_Myanmar	AC_Nigeria	AC_Rwanda	AC_SouthSudan	AC_Sri Lanka	AC_Sudan	AC_Syria	AC_TikTok	AC_US	AC_Uganda	AC_accelerat*	AC_access	AC_action	AC_activism*	AC_adapta*	AC_advocac*	AC_analogu*	AC_analys*	AC_applications*	AC_apps*	AC_artists*	AC_arts*	AC_authoritar*	AC_awaren*	AC_barrier*	AC_benefits*	AC_bots	AC_bottom-up	AC_campaign	AC_capaci*	AC_causes*	AC_change	AC_changing
1	Register now for the Second International Environmental #Peacebuilding Conference (digital):https://t.co/bQ0yJQTdAU #Climate #Justice #Security	2021	0	0	0	0	2	0	0	0	0	0	0	0	0	0	0	0	0	0	0	0	0	0	0	0	0	0	0	0	0	0	0	0	0	0	0	0	0	0	0	0	0	0	0	0	0	0	0
2	How do you peacebuild in a pandemic?'Digital approaches are sometimes inappropriate or difficult to use, especially among older generations. Only time will tell how peacebuilding will look in the future.' @Se_Clark1 https://t.co/WKSvkHbb8n	2021	0	0	0	0	0	0	0	0	0	0	0	0	0	0	0	0	0	0	0	0	0	0	0	0	0	0	0	0	0	0	0	0	0	0	0	0	0	0	0	0	0	0	0	0	0	0	0
3	Check out our latest newsletter on our website.Peacebuilding in the Digital Age https://t.co/F0djr3OAMh	2021	1	0	0	0	0	0	0	0	0	0	0	0	0	0	0	0	0	0	0	0	0	0	0	0	0	0	0	0	0	0	0	0	0	0	0	0	0	0	0	0	0	0	0	0	0	0	0
4	#HappyHolidays2021 Enjoy our free study guide workbook focused on community-driven peacebuilding. Download it at https://t.co/PJ1Rh5MnrT#Gift #Giveaway #Digital #HolidaySeason #Peacebuilding #GlobalPeace #gpf #Peace #Holiday #Trending https://t.co/Q2bz7jCk5d	2021	0	0	0	0	0	0	0	0	0	0	0	0	0	0	0	0	0	0	0	0	0	0	0	0	0	0	0	0	0	0	0	0	0	0	0	0	0	0	0	0	0	0	0	0	0	0	0
5	Naseema was an incredible participant in our digital peacebuilding program! We hope to expand our programming for Iraqis next year with your help. Please donate today to support leaders like her. Donations doubled through Dec 31. #BeTheChange https://t.co/fyvEhYS09R https://t.co/dKePcepKxy	2021	0	0	0	0	0	0	0	0	0	0	0	0	0	0	0	0	0	0	0	0	0	0	0	0	0	0	0	0	0	0	0	0	0	0	0	0	0	0	0	0	0	0	0	0	0	0	0
6	Pleased to introduce Junior #Fellow Dr. Medinat Malefakis (@sacredeenat): She is a global expert on #terrorism, crisis, #peacebuilding &amp; humanitarian displacement, scrutinizing the use of digital technologies in conflicts &amp; social movements in #Nigeria. https://t.co/jcr2H88oO7 https://t.co/sqmuXIaKX3	2021	0	0	0	0	0	0	0	0	0	0	0	0	0	0	0	1	0	0	0	0	0	0	0	0	0	0	0	0	0	0	0	0	0	0	0	0	0	0	0	0	0	0	0	0	0	0	0
7	Good to see this happen. With perhaps one exception from Georgia in 2013, digital tools have been seriously overlooked in peacebuilding projects in this region for more than a decade. Hell, most initiatives still don't even understand social media. Maybe that can now change. https://t.co/Q9zV9eis43	2021	0	1	0	1	0	1	0	0	0	0	0	0	0	0	0	0	0	0	0	0	0	0	0	0	0	0	0	0	0	0	0	0	0	0	0	0	0	0	0	0	0	0	0	0	0	0	0
8	@RusifHuseynov2 The training was designed for understanding and application of digital technology and innovation in peacebuilding initiatives. Experienced peace activists from Azerbaijan, Armenia and Georgia did also attend the event and shared their past experiences.	2021	1	2	1	1	0	0	0	0	0	0	0	0	1	0	0	0	0	0	0	0	0	0	0	0	0	0	0	1	0	0	0	0	1	0	0	0	0	0	0	0	0	0	0	0	0	0	0
9	The Director of the @Topcenterorg @RusifHuseynov2 attended the Digital Peacebuilding Training in Georgia. Organized by UNDP between 29 November - 3 December, 2021 in Kachreti, the event assembled 30 activists from Azerbaijan, Armenia and Georgia. https://t.co/OPikwupmxF	2021	0	1	0	1	0	0	0	0	0	0	0	0	0	0	0	0	0	0	0	0	0	0	0	0	0	0	0	1	0	0	0	0	0	0	0	0	0	0	0	0	0	0	0	0	0	0	0
10	"This Week in DPPA": UN-AU Annual Conference; @DicarloRosemary calls sustained financing for peacebuilding; ASG @pobee_martha in The Gambia; Security Council discusses #Lebanon and #MiddleEastPeaceProcess; first digital citizen dialogue in Bolivia &amp; more: https://t.co/xfcP7uHNh1 https://t.co/hLRPDMgYZ3	2021	0	0	0	1	0	1	0	0	0	0	0	0	0	0	0	0	0	0	0	0	0	0	0	0	0	0	0	0	0	0	0	0	0	0	0	0	0	0	0	0	0	0	0	0	0	0	0
11	We're also live with this #Data4Peace session on digital tools + peacebuilding!Join our speakers:@krysteltabet + @calgish + Kate Mytty, @howtobuildpeace Benjamin Cerigo, @datavaluepeople @fadelsalh93, @UNDP_Lebanonhttps://t.co/G24J2bXMly https://t.co/YgCWvWRdQV	2021	0	2	0	1	0	1	0	0	0	0	0	0	0	0	0	0	0	0	0	0	0	0	0	0	0	0	0	0	0	0	0	0	0	0	0	0	0	0	0	0	0	0	0	0	0	0	0
12	Good to see UNDP is holding a Digital Peacebuilding Training for Armenia, Azerbaijan, and Georgia. This is something some of us have recommended for over a decade. Sadly, the EU's NK project has failed dismally in this respect and that has to change like now. HT @RusifHuseynov2	2021	0	1	0	0	0	0	0	0	0	0	0	0	0	0	0	0	0	0	0	0	0	0	0	0	0	0	0	0	0	0	0	0	0	0	0	0	0	0	0	0	0	0	0	0	0	0	0
13	We're excited to have @simulacrandrew join us at this week's #Data4Peace workshop in the following sessions:Panel - From Digital Promise to Frontline Practice (will be available in Eng, Spanish, &amp; Francais] https://t.co/1gcx1swZ0eLightning Talk https://t.co/llMY4bYpTH https://t.co/Hg8fL6hMj4	2021	0	1	0	1	0	0	0	0	0	0	0	0	0	0	0	0	0	0	0	0	0	0	0	0	0	0	0	0	0	0	0	0	0	0	0	0	0	0	0	0	0	0	0	0	0	0	0
14	The Director of the @Topcenterorg @RusifHuseynov2 is attending the Digital Peacebuilding Training in Georgia. Organized by UNDP between 29 November - 3 December, 2021 in Kachreti, the event has assembled activists from Azerbaijan, Armenia and Georgia. https://t.co/d0IwAoc2Le	2021	0	1	0	0	0	0	0	0	0	0	0	0	0	0	0	0	0	0	0	0	0	0	0	0	0	0	0	0	0	0	0	0	0	0	0	0	0	0	0	0	0	0	0	0	0	0	0
15	Digital tools are changing the #peacebuilding landscape, for better and for worse. @francibosco of the Geneva-based @CyberpeaceInst explains to us the impact of this digitisation on mediators and #peace builders.https://t.co/CJNMaiuTXS	2021	0	1	1	2	0	1	0	0	0	0	0	0	0	0	0	0	0	0	0	0	0	0	0	0	0	0	0	0	0	0	0	0	0	0	0	0	0	0	0	0	0	0	0	0	0	0	0
16	Workshop on digital methods for conflict monitoring coming up Dec 1, via #dataforpeace at @nyuCIC: https://t.co/ihe9NBeniR	2021	0	0	0	1	0	0	0	0	0	0	0	0	0	0	0	0	0	0	0	0	0	0	0	0	0	0	0	0	0	0	0	0	0	0	0	0	0	0	0	0	0	0	0	0	0	0	0
17	@AlexDukalskis I won't share then the Cambridge Element on digital peacebuilding that I currently working on! https://t.co/OV1Nsd204M	2021	0	0	0	0	0	0	0	0	0	0	0	0	0	0	0	0	0	0	0	0	0	0	0	0	0	0	0	0	0	0	0	0	0	0	0	0	0	0	0	0	0	0	0	0	0	0	0
18	Interesting read on how digital tools are changing peacebuilding and how to respond to cyber threats | via @genevasolutions @CyberpeaceInst https://t.co/iF5rfmkmQA	2021	1	1	0	0	2	1	0	0	0	0	0	0	0	0	0	0	0	0	0	0	0	0	0	0	0	0	0	0	0	0	0	0	0	0	0	0	0	0	0	0	0	0	0	0	0	0	1
19	@visitNIL @asfitnetwork @visitNIL, thank you for joining hands with us to make this a reality. Great job facilitating the digital skills component of the camp. Indeed, tech and peacebuilding intersect so well. #Tech4Peace #GhYouth4Peace #GhanaPeaceCamp21	2021	0	0	1	0	0	1	0	0	0	0	0	0	0	0	0	0	0	0	0	0	0	0	0	0	0	0	0	0	0	0	0	0	0	0	0	0	0	0	0	0	0	0	0	0	0	0	0
20	@visitNIL, thank you for joining hands with us to make this a reality. Great job facilitating the digital skills component of the camp. Indeed, tech and peacebuilding intersect so well. #Tech4Peace #GhYouth4Peace #GhanaPeaceCamp21 https://t.co/b0phwGcVFR	2021	0	0	1	0	0	0	0	0	0	0	0	0	0	0	0	0	0	0	0	0	0	0	0	0	0	0	0	0	0	0	0	0	0	0	0	0	0	0	0	0	0	0	0	0	0	0	0
21	Final Day - #GhanaPeaceCamp21Yesterday marked the end of Ghana Peace Camp 21'. We had training sessions on #UNSCR2250, Religion &amp; Peacebuilding, Preventing Violent Extremism in , Digital skills (Excel) and finally a brief closing ceremony.#GhYouth4Peace https://t.co/VGhAMCUeDd	2021	0	1	1	0	0	1	0	0	0	0	0	0	0	0	0	0	0	0	0	0	0	0	0	0	0	0	0	0	0	0	0	0	0	0	0	0	0	0	0	0	0	0	0	0	0	0	0
22	Digital tools to strengthen communities in the pursuit of peace - Congrats to the @PeaceGeeks teams in #Vancouver &amp; #Jordan for the award winning software app #ArrivalAdvisor #peacebuilding #inclusion #peacetech #peace @jenfreeman_s !! https://t.co/PvkjwhaXZs	2021	0	2	1	0	0	1	1	0	0	0	0	0	0	0	0	0	0	0	0	0	0	0	0	0	0	0	0	0	0	0	0	0	0	1	0	0	0	0	0	0	0	0	0	0	0	0	0
23	Only a week to go!History to be made as bring we together young people for 3 days! Yes. We are hosting them in Walewale, NE/R.#GhanaPeaceCamp21 will integrate digital and peacebuilding skills aside sharing meals and stories.Partnerships? Simple: info@asfitnetwork.org https://t.co/80kL2NXnBL	2021	0	0	1	1	0	2	1	0	0	0	0	0	0	0	0	0	0	0	0	0	0	0	0	0	0	0	0	0	0	0	0	0	0	0	0	0	0	0	0	0	0	0	0	0	0	0	0
24	Nimesh Ravanage will accept the Common Ground Award representing Search Sri Lanka's Digital Peacebuilding Initiatives, and all the youth working to counter hate speech and misinformation online in Sri Lanka. More details on the awards can be found here: @SFCG_ #CGA21 #SriLanka https://t.co/u22BVwkJp7	2021	0	0	2	4	3	1	0	0	0	0	0	0	0	0	0	0	0	0	1	0	0	0	0	0	0	0	0	0	0	0	0	0	0	0	0	0	0	0	0	0	0	0	0	0	0	0	0
25	We won a Common Ground Award! Search Sri Lanka's Digital Peacebuilding initiatives and the work done by all youth countering hate speech and misinformation will be recognized with this prestigious award on 18 November. https://t.co/DZ3Osu3bjO#CGA21	2021	0	0	2	3	3	0	0	0	0	0	0	0	0	0	0	0	0	0	1	0	0	0	0	0	0	0	0	0	0	0	0	0	0	0	0	0	0	0	0	0	0	0	0	0	0	0	0
26	Join us tomorrow for the latest event from the Digital Peacebuilding Community of Practice! We'll be talking about using automated facilitation tools to scale dialogue and activate viral conversations.Tues, Nov 16 at 11am ET https://t.co/iPzhViMpXw https://t.co/jnHeGCvSPf	2021	0	1	0	1	0	2	0	0	0	0	0	0	0	0	0	0	0	0	0	0	0	0	0	0	0	0	0	0	0	0	0	0	0	0	0	0	0	0	0	0	0	0	0	0	0	0	0
27	On Tuesday, November 16th at 11am ET, join AfP's Digital Peacebuilding Community of Practice for a conversation on how we can scale dialogue using automated facilitation tools! Featuring a presentation from @kazmapp and @LivingRoomConvo. Register: https://t.co/KKjrMTTeM0 https://t.co/WshMLC2DfC	2021	0	1	0	1	0	2	0	0	0	0	0	0	0	0	0	0	0	0	0	0	0	0	0	0	0	0	0	0	0	0	0	0	0	0	0	0	0	0	0	0	0	0	0	0	0	0	0
28	Dear young people,Are you looking for an opportunity to develop both your peacebuilding and digital skills? Hurry and submit your application. Deadline is today at 11:59pm GMT.To learn more or apply visit: https://t.co/2MMXTSLwrb.#GhYouth4Peace #GhanaPeaceCamp21 https://t.co/M9m0WYfWZz	2021	0	0	2	1	0	1	0	0	0	0	0	0	0	0	0	0	0	0	0	0	0	0	0	0	0	0	0	0	0	0	0	0	0	0	0	0	0	0	0	0	0	0	0	0	0	0	0
29	The third review (https://t.co/yw9udwioT3) of Digital Contention in a Divided Society has been published by the Hub for Hybrid Communications in Peacebuilding (HCPB (https://t.co/4YrKztEco9)).Some excerpts are below:	2021	0	0	0	1	0	0	1	0	0	0	0	0	0	0	0	0	0	0	0	0	0	0	0	0	0	0	0	0	0	0	0	0	0	0	0	0	0	0	0	0	0	0	0	0	0	0	0
30	Review of Digital Contention in a Divided Society published by Hub for Hybrid Communications inPeacebuildingA thread https://t.co/4zpwalIB9o	2021	0	0	0	1	0	0	1	0	0	0	0	0	0	0	0	0	0	0	0	0	0	0	0	0	0	0	0	0	0	0	0	0	0	0	0	0	0	0	0	0	0	0	0	0	0	0	0
31	Kiruthika Thurairajah has been working with Search SL from 2020 as Team Lead- Social Media and Digital Peacebuilding. Lock-downs threatened to make the We Lanka initiative come to a grinding halt. Read More here: https://t.co/2mJW6nrQ5w#SearchInSL #MilestoneMonday https://t.co/poxBN5rRDD	2021	0	0	0	1	1	0	0	0	0	0	0	0	0	0	0	0	0	0	0	0	0	0	0	0	0	0	0	0	0	0	0	0	0	0	0	0	0	0	0	0	0	0	0	0	0	0	0
32	On Tuesday, November 16th at 11am ET, join AfP's Digital Peacebuilding Community of Practice for a conversation on how we can scale dialogue using automated facilitation tools! Featuring a presentation from @kazmapp and @LivingRoomConvo. Register: https://t.co/KKjrMTTeM0 https://t.co/AIH8LX1w31	2021	0	1	0	1	0	2	0	0	0	0	0	0	0	0	0	0	0	0	0	0	0	0	0	0	0	0	0	0	0	0	0	0	0	0	0	0	0	0	0	0	0	0	0	0	0	0	0
33	Engaging the youth in ICTs and bridging the digital divide make a great support for peacebuildingWhat a pleasure was to have this conversation with @ITUDeputySG @NikhilSethUN @xiangchen_zhang @UNTechBank @hirblinger @gitanjalisah @NalaAmirah #WSIS #SDGs @WSISprocess https://t.co/iLMlmdiMao	2021	0	0	2	0	0	0	0	0	0	0	0	0	0	0	0	0	0	0	0	0	0	0	0	0	0	0	0	0	0	0	0	0	0	0	0	0	0	0	0	0	0	0	0	0	0	0	0
34	Join our three-day RESOLVE: Reconciliation for development online workshop which will offer insights into the youth-led peacebuilding, as well as enable you to develop skills in conflict assessment and digital storytelling.Register in advance: https://t.co/hlcfOcYE6X https://t.co/mkoyoaPWVJ	2021	0	0	1	2	0	3	0	0	0	0	0	0	0	0	0	0	0	0	0	0	0	0	0	0	0	0	0	0	0	0	0	0	0	0	0	0	0	0	0	0	0	0	0	0	0	0	0
35	Saummya Amarasinghe has been a part of Search SL for almost two years and has been working on the topics of gender, women leadership, and digital peacebuilding.#SearchInSL #MilestoneMonday https://t.co/9kh7ZORo3T	2021	0	0	2	0	0	0	0	0	0	0	0	0	0	0	0	0	0	0	0	0	0	0	0	0	0	0	0	0	0	0	0	0	0	0	0	0	0	0	0	0	0	0	0	0	0	0	0
36	Can't wait to connect with participants.Recognizing the critical role of tech in promoting peace work, participants get to build both their peacebuilding and digital skills.#GhYouth4Peace #GhanaPeaceCamp@STARGhana @norsaac @oxfaminghana @HCThompson001 @UNDPGhana @Youthgh https://t.co/hEABG49B1I	2021	0	0	1	0	0	1	1	0	0	0	0	0	0	0	0	0	0	0	0	0	0	0	0	0	0	0	0	0	0	0	0	0	0	0	0	0	0	0	0	0	0	0	0	0	0	0	0
37	Registration is open: https://t.co/2MMXTSLwrbYoung females residing in the North East Region of Ghana are highly encouraged to register as this camp offers participants an opportunity to build both their peacebuilding &amp; digital skills.@angelalusigi @AnneClaireDufay#YouthCan	2021	0	0	2	0	0	1	0	0	0	0	0	0	0	0	0	0	0	0	0	0	0	0	0	0	0	0	0	0	0	0	0	0	0	0	0	0	0	0	0	0	0	0	0	0	0	0	0
38	Global Day of Action for Climate Justice! #GDA with people across the world taking to the streets. Peace Boat will join peacebuilding organizations at the actions in Glasgow today. Join the #COP26Coalition digital rally! Sat 6 Nov 19:3 UTChttps://t.co/kbzorotCPo https://t.co/QMflYOJx5y	2021	0	0	0	1	1	0	1	0	0	0	0	0	0	0	0	0	0	0	0	0	0	0	0	0	0	0	1	0	0	0	0	0	0	0	0	0	0	0	0	0	0	0	0	0	0	0	0
39	Monitoring &amp; countering disinformation for peacebuilding: digital workshop @GenevaPeaceWeek @FondHirondelle happening now! Our colleague @mounaugbad from @InterpeaceTweet will be discussing the challenges and concrete solutions. https://t.co/f6kSvOEyhD	2021	0	0	0	2	1	0	0	0	0	0	0	0	0	0	0	0	0	0	0	0	0	0	0	0	0	0	0	0	0	0	0	0	0	0	0	0	0	0	0	0	0	0	0	0	0	0	0
40	Listened to our @InterpeaceTweet @FondHirondelle Peace Cast? Save the date for the digital workshop Monitoring and countering Disinformation for Peacebuilding: tools, methodologies and case studies #GPW21 November 4, 3.30 pm CET @GenevaPeaceWeek: https://t.co/Do0L3DUEJO	2021	0	1	0	2	1	1	0	0	0	0	0	0	0	0	0	0	0	0	0	0	0	0	0	0	0	0	1	0	0	0	0	0	0	0	0	0	0	0	0	0	0	0	0	0	0	0	0
41	@akrasodomski @Demos @GenevaPeaceWeek @InterpeaceTweet Listened to our @InterpeaceTweet @FondHirondelle Peace-Cast? Save the date for the digital workshop "Monitoring and countering Disinformation for Peacebuilding: tools, methodologies and case studies" #GPW21 November 4, 3.30 pm CET @GenevaPeaceWeek: https://t.co/Cbi4j8yeaC	2021	0	1	0	2	1	1	0	0	0	0	0	0	0	0	0	0	0	0	0	0	0	0	0	0	0	0	0	0	0	0	0	0	0	0	0	0	0	0	0	0	0	0	0	0	0	0	0
42	Listened to our @InterpeaceTweet @FondHirondelle Peace Cast? Save the date for the digital workshop Building the Ecosystem: Consultation on the White Paper project for environmental peacebuilding #GPW21 November 3, 9 am CET @GenevaPeaceWeek: https://t.co/Do0L3DUEJO	2021	0	0	0	0	0	1	0	0	0	0	0	0	0	0	0	0	0	0	0	0	0	0	0	0	0	0	0	0	0	0	0	0	0	0	0	0	0	0	0	0	0	0	0	0	0	0	0
43	Watch the Digital Series on #SustainingPeace through decent work: The role of social partners and social dialogue @GenevaPeaceWeek by @ILO PBSO @UNDPPA and the Geneva Graduate Institutes Centre on Conflict, Peacebuilding and Development (CCDP)#GVAPeaceWeek https://t.co/OETLXcHOmo	2021	0	0	0	1	0	1	1	0	0	0	0	0	0	0	0	0	0	0	0	0	0	0	0	0	0	0	0	0	0	0	0	0	0	0	0	0	0	0	0	0	0	0	0	0	0	0	0
44	#GPW21 is finally here! This year promises to spur conversation in the hopes to galvanise leadership and inspire international peacebuilding dialogue. To join us during our Online Sessions, in-person events, and Digital Series contributions click https://t.co/XjuKe4SMLQ https://t.co/y0EEs3Xs8D	2021	0	0	0	2	0	2	0	0	0	0	0	0	0	0	0	0	0	0	0	0	0	0	0	0	0	0	0	0	0	0	0	0	0	0	0	0	0	0	0	0	0	0	0	0	0	0	0
45	Listened to our @InterpeaceTweet @FondHirondelle Peace Cast? Save the date for the digital workshop Integrating Gender in Peacebuilding How are we doing and what works? #GPW21 November 1, 11 am CET @GenevaPeaceWeek: https://t.co/Do0L3DUEJO	2021	0	0	1	0	0	0	0	0	0	0	0	0	0	0	0	0	0	0	0	0	0	0	0	0	0	0	0	0	0	0	0	0	0	0	0	0	0	0	0	0	0	0	0	0	0	0	0
46	@IVEConference #ivec2021 wraps up powerfully: Themes of #collaborative #leadership , digital #equity , and education as an engine for #peacebuilding. As virtual exchange becomes essential @linkrEducation is ready to help. @DrexelUniv @EastCarolina	2021	0	0	0	2	0	0	1	0	0	0	0	0	0	0	0	0	0	0	0	0	0	0	0	0	0	0	0	0	0	0	0	0	0	0	0	0	0	0	0	0	0	0	0	0	0	0	0
47	Are you within the ages of 18-30 years &amp; currently live in #Ghana? If your answer is yes, then this opportunity is for YOU! Submit an application to our #GhanaPeaceCamp21 now and get to build your capacity in peacebuilding &amp; digital skills: https://t.co/2MMXTSLwrb#GhYouth4Peace	2021	0	0	1	1	0	1	0	0	0	0	0	0	0	0	0	0	0	0	0	0	0	0	0	0	0	0	0	0	0	0	0	0	0	0	0	0	0	0	0	0	0	0	0	1	0	0	0
48	BREAKING NEWS: We will be hosting our "Paving the Way to Cyberpeace" Twitter Chat TOMORROW!Join @mehartweets and special guest @IHEID TechSec to share your thoughts and ideas on digital peacebuilding.Jump in the convo with the hashtag #PickUpTheParisCall.10/26 10AM ET https://t.co/XomvQBopkL	2021	0	0	0	1	0	0	0	0	0	0	0	0	0	0	0	0	0	0	0	0	0	0	0	0	0	0	0	0	0	0	0	0	0	0	0	0	0	0	0	0	0	0	0	0	0	0	0
49	Digital technologies are playing an increasingly vital role in advancing peacebuilding activities. To ensure digital inclusion in youth peacebuilding, we must expand digital networks to remote communities to support the meaningful participation of young people.#Yes4YPS#YOUTH https://t.co/o4yqkQUhWQ	2021	1	0	5	0	0	0	2	0	0	0	0	0	0	0	0	0	0	0	0	0	0	0	0	0	0	0	0	0	0	0	0	0	0	0	0	0	0	0	0	0	0	0	0	0	0	0	0
50	If youre attending the #BuildPeace2021 conference, dont miss HUs Lexi Mairone and @peacedirects Dylan Mathews talk funding digital adaptations for local #peacebuilding. TOMORROW @ 10:45am EST. For more info &amp; to register, visit: https://t.co/vRq5TopL5B@howtobuildpeace https://t.co/9GR61P5ZOb	2021	0	0	1	0	0	0	1	0	0	0	0	0	0	0	0	0	0	0	0	0	0	0	0	0	0	0	0	0	1	0	0	0	0	0	0	0	0	0	0	0	0	0	0	0	0	0	0
51	Editor Admire Mare describes the scope of the book centered on three primary themes: 1) the role of mass media or traditional media in conflict, 2) the role of popular media or communications, 3) the role of digital media and how it is implicated in conflict and peacebuilding. https://t.co/x69Uot4Cdg	2021	0	0	0	2	0	0	0	0	0	0	0	0	0	0	0	0	0	0	0	0	0	0	0	0	0	0	0	0	0	0	0	0	0	0	0	0	0	0	0	0	0	0	0	0	0	0	0
52	Don't forget to register for #GPW21!Taking place online during the first week of November, participate in digital discussions &amp; online workshops addressing pressing topics &amp; challenges related to the peacebuilding sector.Sign up here: https://t.co/O1VslwDysZ https://t.co/eFy4wIS4qT	2021	0	0	0	1	0	1	0	0	0	0	0	0	0	0	0	0	0	0	0	0	0	0	0	0	0	0	0	0	0	0	0	0	0	0	0	0	0	0	0	0	0	0	0	0	0	0	0
53	Did you know the digital platforms you use can exclude people from important peacebuilding conversations and consultations? Read our 5 tips for gender-sensitive online consultations to improve the inclusivity of your next consultation: https://t.co/uL49SF2U2a https://t.co/AQd1UxOyAC	2021	0	0	3	1	0	2	1	0	0	0	0	0	0	0	0	0	0	0	0	0	0	0	0	0	0	0	0	0	0	0	0	0	0	0	0	0	0	0	0	0	0	0	0	0	0	0	0
54	Happy to take part in the #BuildPeace2021 Conference, discussing in an interactive deep-dives into areas of practice, highlights and reflections about Digital #Peacebuilding in the Pandemic and how we can as peacebuilders and mediators enhance our work and the conflict analysis. https://t.co/nr5aiwUgL2	2021	0	0	0	2	0	0	0	0	0	0	0	0	0	0	0	0	0	0	0	0	0	0	0	0	0	0	0	0	0	0	0	1	0	0	0	0	0	0	0	0	0	0	0	0	0	0	0
55	On Tues, 10/19 at 11:00am ET, join AfP's Digital Peacebuilding Community of Practice to see how we can use chatbots to improve digital listening &amp; communications skills. With a presentation from Dr. Karin Tamerius (@tamerius) of Smart Politics!Register:https://t.co/PnGNHFYBXC https://t.co/ZTR4BNuTno	2021	0	0	0	3	0	2	0	0	0	0	0	0	0	0	0	0	0	0	0	0	0	0	0	0	0	0	0	0	0	0	0	0	0	0	0	0	0	0	0	0	1	0	0	0	0	0	0
56	Many digital adaptations of peacebuilding work have emerged during the pandemic.What are the compromises when moving work online? Is there a risk of losing nuance, simplifying dialogue, and / or whitewashing inclusion with digital means? 3/5#BuildPeace2021	2021	1	0	1	2	0	2	2	0	0	0	0	0	0	0	0	0	0	0	0	0	0	0	0	0	0	0	0	0	1	0	0	0	0	0	0	0	0	0	0	0	0	0	0	0	0	0	0
57	There's been an acceleration of the #digitalpeacebuilding field over the course of the pandemic. What are your reflections on digital adaptations, digital conflict, and the long term impacts of the pandemic on peacebuilding and social justice? 2/5#BuildPeace2021	2021	1	0	0	0	1	0	1	0	0	0	0	0	0	0	0	0	0	0	0	0	0	0	0	0	1	0	0	0	1	0	0	0	0	0	0	0	0	0	0	0	0	0	0	0	0	0	0
58	Womens Peace and Security in the Digital Age https://t.co/nBcSxd6xEs @gnwp_gnwp #Peace #Peacebuilding https://t.co/Occq6OAMhs	2021	1	0	1	0	1	0	0	0	0	0	0	0	0	0	0	0	0	0	0	0	0	0	0	0	0	0	0	0	0	0	0	0	0	0	0	0	0	0	0	0	0	0	0	0	0	0	0
59	Glad to have my @TodaInstitute Policy Brief on Worldview Mapping and Digital Peacebuilding included in one of the digital exhibitions at this years ISMS conference! https://t.co/BIzj6EwfP2#peace #security #research	2021	0	0	0	1	1	0	0	0	0	0	0	0	0	0	0	0	0	0	0	0	0	0	0	0	0	0	0	0	0	0	0	0	0	0	0	0	0	0	0	0	0	0	0	0	0	0	0
60	Even after the threat of the virus subsides, the pandemic will leave a lasting impact across many fields including peacebuilding. As conflicts become increasingly digital, peacebuilding must embrace digital approaches.Get your tickets (18 - 24 October) - https://t.co/P64UDkHKna	2021	1	0	0	0	0	0	0	0	0	0	0	0	0	0	0	0	0	0	0	0	0	0	0	0	0	0	0	0	0	0	0	0	0	0	0	0	0	0	0	0	0	0	0	0	0	0	0
61	Met w these impressive young sheroes in #Batticaloa today. Mentored me on how digital platforms can open dialoge, encourage peacebuilding &amp; reconciliation and fight hate speech @search_sri #DigitalGenerationOurGeneration https://t.co/jmVpVRk5db	2021	0	0	1	2	1	2	0	0	0	0	0	0	0	0	0	0	0	0	0	0	0	0	0	0	0	0	0	0	0	0	0	0	0	0	0	0	0	0	0	0	0	0	0	0	0	0	0
62	Digital Peacebuilding is making silent voices to be heard. An example from Sinjar, Iraq, shows us how: https://t.co/XXnnSgiURV @UNmigration @USAID @enablingpeace https://t.co/nPFbGfVLof	2021	0	0	0	0	0	1	0	0	0	0	0	0	0	0	0	0	0	0	0	0	0	0	0	0	0	0	0	0	0	0	0	0	0	0	0	0	0	0	0	0	0	0	0	0	0	0	0
63	Check out our blog as fresh as a daisy, Digging for Digital Development in the depths of the World Wide Web, and our latest updates on topics like Innovation, Journalism, Participation and Peacebuilding from a digital development perspective. https://t.co/LgSFq2LLga https://t.co/NCt3mCWHPU	2021	1	0	0	0	0	0	0	0	0	0	0	0	1	0	0	0	0	0	0	0	0	0	0	0	0	0	0	0	0	0	0	0	0	0	0	0	0	0	0	0	0	0	0	0	0	0	0
64	In the pre #EMRC68 session, @WHOEMRO Secretariat and Member States discussed a number of topics: Digital health services for improved health access &amp; the delivery of services Inclusive healthcare for all including refugees &amp; migrants Using health for peacebuilding https://t.co/jb2cbh4hrj	2021	0	0	0	0	0	0	1	0	0	0	0	0	0	0	0	0	0	0	0	0	0	0	0	0	0	0	0	0	0	0	0	0	0	0	0	0	0	0	0	0	0	0	0	0	0	0	0
65	Have you listened to eps. 3 of @POMEPS Podcast's season 11 yet?Episode 3: Conversation with Zaid al-Ali about his latest book, + short segments with Marsin Alshamary on religious peacebuilding in Iraq &amp; James Shires on digital authoritarianism! https://t.co/QSZnGWyFN2	2021	0	0	0	0	1	0	0	0	0	0	0	0	0	0	0	0	0	0	0	0	0	0	0	0	0	0	0	0	0	0	0	0	0	0	0	0	1	0	0	0	0	0	0	0	0	0	0
66	"Geneva resonates perfectly with what @UNIDIR is trying to do via new foresight projects, digital portals on #CyberSecurity and space security, and an increasingly multilingual digital presence."Meet Dr. Robin Geiss https://t.co/kjPOrAGcmY #Peacebuilding #IdeasToAction https://t.co/YwErIijtFE	2021	0	0	0	2	1	0	0	0	0	0	0	0	0	0	0	0	0	0	0	0	0	0	0	0	0	0	1	0	0	0	0	0	0	0	0	0	0	0	0	0	0	0	0	0	0	0	0
67	The #Data4Peace program launched a new digital tool over the summer visualizing 200+ data- &amp; tech-driven global peacebuilding orgs &amp; projects!Our latest newsletter highlights @HalaSystems, @igarape_org, &amp; @SentinelProjecthttps://t.co/vsxf1EcGF8https://t.co/p362qZRgQ5 https://t.co/u8uTdBlQAQ	2021	0	3	0	1	0	1	0	0	0	0	0	0	0	0	0	0	0	0	0	0	0	0	0	0	0	0	0	0	0	0	0	0	0	0	0	0	0	0	0	0	0	0	0	0	0	0	0
68	To reflect on digital adaptations, digital conflict, and the long-term impacts of the pandemic on peacebuilding and social justice, join Build Up for a webinar on October 18th. Learn more and register here:https://t.co/u7LTv3d2iq	2021	0	0	0	0	1	0	1	0	0	0	0	0	0	0	0	0	0	0	0	0	0	0	0	0	0	0	0	0	1	0	0	0	0	0	0	0	0	0	0	0	0	0	0	0	0	0	0
69	Registration for @GenevaPeaceWeek is live!The agenda is filled with peacebuilders who are excited to share and engage with their knowledge and expertise in a live Online Workshops and the Digital Series.Free to attend!Register: https://t.co/ckh9W25V4e#peacebuilding #GPW21 https://t.co/eWbdzcpYeS	2021	0	0	0	2	0	1	0	0	0	0	0	0	0	0	0	0	0	0	0	0	0	0	0	0	0	0	0	0	0	0	0	0	0	0	0	0	0	0	0	0	0	0	0	0	0	0	0
70	In partnership with @howtobuildpeace we will be co- hosting the virtual Build Peace for 2021 #conference titled 'Computer Says No- reflections on #digital #peacebuilding in the pandemic'. Date: Dates: 18- 24 Oct.Apply or contribute here - https://t.co/O9OsL7P0g5	2021	0	0	0	1	0	0	1	0	0	0	0	0	0	0	0	0	0	0	0	0	0	0	0	0	0	0	0	0	0	0	0	0	0	0	0	0	0	0	0	0	0	0	0	0	0	0	0
71	Very pleased to feature on @POMEPS latest podcast, speaking on digital authoritarianism https://t.co/lFYXR8OgdS Based on their excellent collection of papers here https://t.co/aJB3pQlBuJ	2021	0	0	0	0	1	0	0	0	0	0	0	0	0	0	0	0	0	0	0	0	0	0	0	0	0	0	0	0	0	0	0	0	0	0	0	0	1	0	0	0	0	0	0	0	0	0	0
72	Thrilled to be a part of this all-women collaboration Check out our reflections here on building a grounded, cross-cultural, and digital research design in Burundi, where our team is exploring gender social norms and women's meaningful participation in peacebuilding https://t.co/2v5dSioxyQ	2021	0	0	3	0	0	0	1	0	0	0	0	0	0	0	0	0	0	0	0	0	0	0	0	0	0	0	0	0	0	0	0	0	0	0	0	0	0	0	0	0	0	0	0	0	0	0	0
73	Highly recommended for your earbuds! Just finished listening to @abuaardvark's interviews of @zalali @MarsinRA @jamessshires on Arab constitutionalism, religious peacebuilding in #Iraq, and digital authoritarianism. https://t.co/3l97Z8yzCL	2021	0	0	0	0	1	0	0	0	0	0	0	0	0	0	0	0	0	0	0	0	0	0	0	0	0	0	0	0	0	0	0	0	0	0	0	0	1	0	0	0	0	0	0	0	0	0	0
74	Also in this week's podcast, I talk to @MarsinRA about religious peacebuilding in Iraq and to @jamessshires about digital authoritarianism. Don't miss this week's program! https://t.co/RJRhvaDnh4	2021	0	0	0	0	1	0	0	0	0	0	0	0	0	0	0	0	0	0	0	0	0	0	0	0	0	0	0	0	0	0	0	0	0	0	0	0	1	0	0	0	0	0	0	0	0	0	0
75	In this week's podcast: @abuaardvark chats w/Zaid al-Ali about his latest book, Arab Constitutionalism: The Coming Revolution. Also: short segments with Marsin Alshamary on religious peacebuilding in Iraq &amp; James Shires on digital authoritarianism! https://t.co/cEHyx0jL1P	2021	0	0	0	0	1	0	0	0	0	0	0	0	0	0	0	0	0	0	0	0	0	0	0	0	0	0	0	0	0	0	0	0	0	0	0	0	1	0	0	0	0	0	0	0	0	0	0
76	Join now this #InternationalDayOfPeace the @AfPeacebuilding Digital Peacebuilding Community of Practice on how #CreativeDevLab @1977Creative is using tools to detect and prevent disinformation in West Africa https://t.co/eAM4vMOhFr	2021	0	1	1	1	0	1	0	0	1	0	0	0	0	0	0	0	0	0	0	0	0	0	0	0	0	0	0	0	0	0	0	0	0	0	0	0	0	0	0	0	0	0	0	0	0	0	0
77	.@JMDMarley asks 4 questions 4 the peacebuilding agenda (https://t.co/mFrB95TT1w): (1) should donors prepare for a surge in demand? (2) how can we realize the value of local approaches? (3) how can the #HDPNexus work for peace? (4) what's the potential of digital peacebuilding?	2021	0	0	1	0	1	0	0	0	0	0	0	0	0	0	0	0	0	0	0	0	0	0	0	0	0	0	0	0	0	0	0	0	0	0	0	0	0	0	0	0	0	0	0	0	0	0	0
78	Ahead of #PeaceDay, weve been thinking about everything we have achieved in the most difficult time we have faced. We continued to develop flexible approaches to fund local #peacebuilders, and awarded digital grants to 233 peacebuilders.https://t.co/knRVCqD1hw #PeaceDay2021 https://t.co/hUgDUHQk95	2021	0	0	1	0	0	0	0	0	0	0	0	0	0	0	0	0	0	0	0	0	0	0	0	0	0	0	0	0	0	0	0	0	0	0	0	0	0	0	0	0	0	0	0	0	0	0	0
79	How will #digitalisation transform #governance and #peacebuilding? Explore focus area 2 on Social Cohesion and Peacebuilding in the #Digital Era! @giz_gmbh @BMZ_Bund @AI4Peace @Branka2Panic @LisaSchirch @TodaInstitute @howtobuildup https://t.co/chAFvxxZMJ#AI #VR #AR #peace	2021	2	0	0	0	0	1	0	0	0	0	0	0	0	0	0	0	0	0	0	0	0	0	0	0	0	0	0	0	0	0	0	0	0	0	0	0	0	0	0	0	0	0	0	0	0	0	0
80	Join AfP's Digital Peacebuilding Community of Practice for its next meeting on detecting and preventing disinformation across West AfricaTues., 9/21 at 11:00am ET! Featuring work by Creative Development Lab of @1977Creative. Register here! https://t.co/rzFUlgeKz9 https://t.co/akAjJl4g5h	2021	0	0	1	1	0	0	0	0	1	0	0	0	0	0	0	0	0	0	0	0	0	0	0	0	0	0	0	0	0	0	0	0	0	0	0	0	0	0	0	0	0	0	0	0	0	0	0
81	The pandemic has accelerated change in conflict and peacebuilding. To reflect on digital adaptations, digital conflict, and the long-term impacts of the pandemic on peacebuilding and social justice, join Build Up for a webinar. Learn more and register here:https://t.co/u7LTv3d2iq	2021	2	0	0	1	1	0	1	0	0	0	0	0	0	0	0	0	0	0	0	0	0	0	0	0	1	0	0	0	1	0	0	0	0	0	0	0	0	0	0	0	0	0	0	0	0	1	0
82	Yesterday, SEUPB launched the PEACE Programmes Learning Platform.It is an online repository &amp; digital archive of records created for those involved in peacebuilding at local, regional or international levels inc. academics, students &amp; practitioners.https://t.co/0XHZPBOBY3 https://t.co/WwMnXcG6je	2021	0	0	1	2	0	2	0	0	0	0	0	0	0	0	0	0	0	0	0	0	0	0	0	0	0	0	0	0	0	0	0	0	0	0	0	0	0	0	0	0	0	0	0	0	0	0	0
83	42. Orla Lynskey - Associate Professor LSE. @lynskeyo43. Merle Maigre - Executive Vice President for Government Relations at CybExer Technologies. @MerleMaigre 44. Emma Baumhofer - Digital Peacebuilding Advisor @Swisspeace @ebaumhofer	2021	0	0	0	0	0	0	0	0	0	0	0	0	0	0	0	0	0	0	0	0	0	0	0	0	0	0	0	0	0	0	0	0	0	0	0	0	0	0	0	0	0	0	0	0	0	0	0
84	The SEUPB is delighted to share the launch of the new PEACE Programmes Learning Platform. This exciting online digital archive will allow you to learn more about the story of each PEACE programme (I to V), key themes, investment areas, peacebuilding theories &amp; analysis.	2021	0	0	0	3	0	1	0	0	0	0	0	0	0	0	0	0	0	0	0	0	0	0	0	0	0	0	0	0	0	0	0	1	0	0	0	0	0	0	0	0	0	0	0	0	0	0	0
85	How can young people drive #GenderEquality and inclusive peacebuilding around the using digital technologies and social media? Read this blog by @Politics4Her Founder and @WomenDeliver Young Leader @yasbenslimane of Morocco to find out! https://t.co/nN4lQvRG25	2021	0	0	5	1	0	0	1	0	0	0	0	0	0	0	0	0	0	0	0	0	0	0	0	0	0	0	0	0	0	0	0	0	0	0	0	0	0	0	0	0	0	0	0	0	0	0	0
86	The 1st number of the new #Digitalversion of #Mediares is online with the topic "#art &amp; #peacebuilding". Honoured to be part of the Editorial Committee &amp; having had the chance to publish on it. #ADR #mediation #conflictmanagement #Peacehttps://t.co/fGPmEBTk47	2021	0	0	0	2	0	1	0	0	0	0	0	0	0	0	0	0	0	0	0	0	0	0	0	0	0	0	0	0	0	0	0	0	0	0	0	0	0	0	0	0	0	0	0	0	0	0	0
87	A snapshot of where people are taking our course 'Digital Peacebuilding 101' from. Technology for peacebuilding has gone from niche to norm. If you need an introduction, this is the place to start: https://t.co/l4y0ShyZ6g https://t.co/xZeicx7ZVV	2021	0	0	0	1	0	0	0	0	0	0	0	0	0	0	0	0	0	0	0	0	0	0	0	0	0	0	0	0	0	0	0	0	0	0	0	0	0	0	0	0	0	0	0	0	0	0	0
88	@USAID @USAIDLearning @USAIDPolicy @PayneFellowship @HUBuncheCenter @apsiainfo @pcdnetwork @WHI_HBCUs @tmcf_hbcu @BPIAtweets @NatSecDiver @Morehouse @corybullock @USAIDLAC @USAID_Digital @USAIDGH @USAIDWater @USAIDDRG @USAIDOTI @USAIDEconomic @GlobalDevLab @WorkwithUSAID @USAIDSavesLives @USAIDSCharles @PowerUSAID @RepBarbaraLee @AlonzoFulgham @VIATEQCorp @ZemiTek_LLC @Zemi_Tek @PMCGLLC @ppiaprog…	2021	0	0	1	0	0	0	1	0	1	0	0	0	0	0	0	0	0	0	0	0	0	0	0	0	0	0	0	0	0	0	0	0	0	0	0	0	0	0	0	0	0	0	0	0	0	0	0
89	Call for Poster Submission! @PlusPeaceCo is inviting artists &amp; creatives to submit digital artwork to be featured during Peacebuilding Days of Action 2021 campaign.Learn more here: https://t.co/YgXqvoasvu #TakingSpaceForPeaceDeadline: 6 September 2021 https://t.co/QdwLRenNk5	2021	0	0	0	3	0	0	0	0	0	0	0	0	0	0	0	0	0	0	0	0	0	0	0	0	0	0	1	0	0	0	0	0	0	0	1	0	0	0	0	0	0	0	1	0	0	0	0
90	Digital Technologies, Peacebuilding and Civil Society by @JSHofstetter expands ideas on the topics that we addressed in "Social Media Impacts on Conflict and Democracy": #DigitalAuthoritarianism and #WeaponizationOfSocialMedia https://t.co/eaYM3MyKKD	2021	0	0	0	1	2	0	1	0	0	0	0	0	0	0	0	0	0	0	0	0	0	0	0	0	0	0	0	0	0	0	0	0	0	0	0	0	1	0	0	0	0	0	0	0	0	0	0
91	3 paid opportunities are available for @Concordia students to work with us at @MIGSinstitute this year. I had a great experience as a student fellow last year so apply and come work with us on topics like hate speech and emerging tech, digital authoritarianism, and peacebuilding. https://t.co/AHrSmTfADX	2021	1	0	0	1	2	0	0	0	0	0	0	0	0	0	0	0	0	0	0	0	0	0	0	0	0	0	0	0	0	0	0	0	0	0	0	0	1	0	0	0	0	0	0	0	0	0	0
92	The SEUPB is delighted to share the launch of the new PEACE Programmes Learning Platform on 15 Sept!This exciting online digital archive will allow you to learn more about the story of each PEACE programme (I to V), key themes &amp; different approaches to peacebuilding.	2021	0	0	0	0	0	0	0	0	0	0	0	0	0	0	0	0	0	0	0	0	0	0	0	0	0	0	0	0	0	0	0	0	0	0	0	0	0	0	0	0	0	0	0	0	0	0	0
93	Wonderful photos from our partners in Goma (DRC)! These are fresh from the launch of their new digital incubator project, where young people will receive training to use social media and build apps for peacebuilding and active nonviolence. Bravo! https://t.co/TR6svVBSUV	2021	1	2	1	1	0	0	1	0	0	0	0	0	0	0	0	0	0	0	0	0	0	0	0	0	0	0	0	0	0	0	0	0	0	1	0	0	0	0	0	0	0	0	0	0	0	0	0
94	Amazing new collaboration with our member AFRICA RECONCILED. A new tech incubator for young people to learn how to use digital technologies for peacebuilding and the promotion of #nonviolence. Looking forward to the results! https://t.co/crFjUZtWwS	2021	1	0	2	1	0	0	1	0	1	0	0	0	0	0	0	0	0	0	0	0	0	0	0	0	0	0	0	0	0	0	0	0	0	0	0	0	0	0	0	0	0	0	0	0	0	0	0
95	Calling all @Concordia students. @MIGSinstitute has three paid student fellowships this year to work on human rights, peacebuilding, online hate and digital authoritarianism. https://t.co/yBiLcsmIku	2021	0	0	0	1	2	1	0	0	0	0	0	0	0	0	0	0	0	0	0	0	0	0	0	0	0	0	0	0	0	0	0	0	0	0	0	0	1	0	0	0	0	0	0	0	0	0	0
96	A timely piece about the importance of "Using digital and online tools to foster womens participation in peacebuilding" and more! https://t.co/JU0Ru1okaL	2021	0	1	2	1	0	2	0	0	0	0	0	0	0	0	0	0	0	0	0	0	0	0	0	0	0	0	0	0	0	0	0	0	0	0	0	0	0	0	0	0	0	0	0	0	0	0	0
97	Read my blog for @UN_Women on Inclusive Peacebuilding and Womens Human Rights in a Digital Age https://t.co/oSlRdum8Xq	2021	1	0	2	0	1	0	1	0	0	0	0	0	0	0	0	0	0	0	0	0	0	0	0	0	0	0	0	0	0	0	0	0	0	0	0	0	0	0	0	0	0	0	0	0	0	0	0
98	Feminae Carta is a new digital advocacy tool from @theworldwithmnr which provides activists with the research they need to speak out for girls and womens rights. Check out the Women in Peacebuilding, in sub-Saharan Africa and North &amp; Latin America: https://t.co/BinrwVKpDq https://t.co/QQ9RCpM7kx	2021	0	1	2	2	1	1	0	0	1	0	0	0	0	0	0	0	0	0	0	0	0	0	0	0	0	0	0	1	0	1	0	0	0	0	0	0	0	0	0	0	0	0	0	0	0	0	0
99	Accenture: In June 2020, JICA established the Office for STI and DX in the Governance and Peacebuilding Department to leverage digital technologies in Japans international development operations to boost development impactshttps://t.co/LPrwt66Fl6 #smartcities #SmartCityOS	2021	0	0	0	0	0	0	0	0	0	0	0	0	0	0	0	0	0	0	0	0	0	0	0	0	0	0	0	0	0	0	0	0	0	0	0	0	0	0	0	0	0	0	0	0	0	0	0
100	@PlusPeaceCo invites #artists &amp; #creatives 2 submit digital artwork 2 be featured in its #Peacebuilding Days of Action campaign. Get involved today, Intntl Day Commemorating the Victims of Acts of Violence Based on Religion or Belief. 9/6 deadline!https://t.co/vFRu3bw3U7 https://t.co/G33d5VP6nf	2021	0	0	0	3	0	0	0	0	0	0	0	0	0	0	0	0	0	0	0	0	0	0	0	0	0	0	1	0	0	0	0	0	0	0	1	0	0	0	0	0	0	0	1	0	0	0	0
101	@PlusPeaceCo's 2-month Peacebuilding Days of Action campaign honors Intn'tl Day of Remembrance &amp; Tribute to the Victims of Terrorism #PDOA2021@PlusPeaceCo invites artists &amp; creatives 2 submit digital artwork 2 be featured in PDOA in Sept! 9/6 deadlinehttps://t.co/vFRu3bw3U7 https://t.co/vevaJfnizm	2021	0	0	0	2	0	0	0	0	0	0	0	0	0	0	0	0	0	0	0	0	0	0	0	0	0	0	0	0	0	0	0	0	0	0	1	0	0	0	0	0	0	0	1	0	0	0	0
102	Join us this year for Build Peace 2021: Computer Says No, reflections on digital peacebuilding in the pandemic, October 18-24thRegistration is open here: https://t.co/JNl4CQG59W#BuildPeace2021 #digitalpeacebuilding #peacetech #socialjustice https://t.co/UgAZ1W9NRT	2021	0	0	0	0	1	0	0	0	0	0	0	0	0	0	0	0	0	0	0	0	0	0	0	0	0	0	0	0	0	0	0	0	0	0	0	0	0	0	0	0	0	0	0	0	0	0	0
103	How has limited face-to-face contact forced peacebuilders to adapt? Watch the #SthlmForum session 'Can peace be built from a distance? Effective and conflict-sensitive digital peacebuilding', in partnership with @intalert, to learn more:https://t.co/8el70PaITG	2021	0	0	1	1	0	0	2	0	0	0	0	0	0	0	0	0	0	0	0	0	0	0	0	0	0	0	0	0	1	0	0	0	0	0	0	0	0	0	0	0	0	0	0	0	0	0	0
104	Calling all artists and creatives! Poster Submission: +Peace invites you to submit digital artwork to be featured during Peacebuilding Days of Action (PDoA) campaign 2021, Check the open call on our website: https://t.co/q0c2MTChLD #TakingSpaceForPeace https://t.co/WvmMywab5a	2021	0	0	0	3	0	0	0	0	0	0	0	0	0	0	0	0	0	0	0	0	0	0	0	0	0	0	1	0	0	0	0	0	0	0	1	0	0	0	0	0	0	0	1	0	0	0	0
105	Advocacy is also a fundamental component of peacebuilding! takeaway from GNWPs @EmemBas31647553, @Wevyn &amp; @NikouSalamats presentation: A successful advocacy campaign is one that moves people to action &amp; goes beyond raising awareness, while taking account of digital gaps! https://t.co/nUM05VsPVK	2021	0	0	1	4	0	0	0	0	0	0	0	0	0	0	0	0	0	0	0	0	0	0	0	0	0	0	1	0	0	1	0	0	0	0	0	0	0	1	0	0	0	0	1	0	0	0	0
106	Join AfP's Digital Peacebuilding Community of Practice for Peacebuilding Responses to Online Harm. Hear from @SFCG_ &amp; @mercycorps on their new research on social media challenges, from analyzing conflict dynamics to addressing harm to users.RSVP here: https://t.co/RjG6LC1puW https://t.co/auEzuFXnvs	2021	0	0	0	4	1	1	0	0	0	0	0	0	0	0	0	0	0	0	0	0	0	0	0	0	0	0	0	0	0	0	0	1	0	0	0	0	0	0	0	0	0	0	0	0	0	0	0
107	Given the pressing economic crisis, climate catastrophe, and immigration trends, the need for more innovation in digital peacebuilding is clear, @LisaSchirch on #GlobalOutlook @TodaInstitute https://t.co/VawIA8nHa6	2021	1	0	0	0	0	0	1	0	0	0	0	0	1	0	0	0	0	0	0	0	0	0	0	0	0	0	0	0	0	0	0	0	0	0	0	0	0	0	0	0	0	0	0	0	0	0	0
108	Official Launch of the #2250AfricaSeries digital continental-wide Campaign.... here's to an Africa that identifies, recognizes and promotes the positive contributions of young people in peacebuilding across Africa @ESASavechildren @HornofAYN @footprints4c https://t.co/QKgQX3lBo5	2021	0	0	2	1	0	0	0	0	1	0	0	0	0	0	0	0	0	0	0	0	0	0	0	0	0	0	0	0	0	0	0	0	0	0	0	0	0	0	0	0	0	0	1	0	0	0	0
109	This is a really interesting overview of some of latest tools and tactics being used in #Digital #Peacebuilding. These online approaches to ending #violence and creating #peace will certainly become increasingly more prevalent in the coming years. https://t.co/55b44eo7JT	2021	1	1	0	1	0	2	0	0	0	0	0	0	0	0	0	0	0	0	0	0	0	0	0	0	0	0	0	0	0	0	0	0	0	0	0	0	0	0	0	0	0	0	0	0	0	0	0
110	As a part of @AfPeacebuildings Digital Peace Community, @SFCG_ &amp; @mercycorps will present new research on peacebuilding response to online harm. Date 17th of August Time 5pm CET RSVP: https://t.co/T9ABllM6ZD https://t.co/fhUG4FDJB5	2021	0	0	0	1	1	1	0	0	0	0	0	0	0	0	0	0	0	0	0	0	0	0	0	0	0	0	0	0	0	0	0	0	0	0	0	0	0	0	0	0	0	0	0	0	0	0	0
111	Please join @AfPeacebuilding's Digital Peacebuilding Community of Practice and representatives from Search and @mercycorps as they present findings from their new research projects! Tuesday, August 17th11am EDTRegister: https://t.co/VMqzMmHzmW https://t.co/MhX3uy49yC	2021	0	0	0	0	0	0	0	0	0	0	0	0	0	0	0	0	0	0	0	0	0	0	0	0	0	0	0	0	0	0	0	0	0	0	0	0	0	0	0	0	0	0	0	0	0	0	0
112	Future proofing our basic income : These sessions will explore how the various opportunities for #BasicIncome can be maximised for the future, considering health, peacebuilding, digital and cryptocurrency, the environment and the COVID crisis in particular. 4/8 https://t.co/M60DeO6F8z	2021	0	0	0	0	0	0	2	0	0	0	0	1	0	0	0	0	0	0	0	0	0	0	0	0	0	0	0	0	0	0	0	0	0	0	0	0	0	0	0	0	0	0	0	0	0	0	0
113	#PeaceOperations have begun taking steps to integrate the potentials of IT into peacebuilding by exploring options where new technology can render activities more effective! Shaping a digital future in the and abroad!Read more on this topic at https://t.co/XSzUGmWKv7 https://t.co/FsFua3bo0O	2021	0	0	0	0	1	0	0	0	0	0	0	0	0	0	0	0	0	0	0	0	0	0	0	0	0	0	0	0	0	0	0	0	0	0	0	0	0	0	0	0	0	0	0	0	0	0	0
114	Has the pandemic moved your peacebuilding online? Don't make the digital revolution bad for gender equality. Watch our 5 tips for conducting gender-sensitive online consultations. https://t.co/QWfbhDCBB0	2021	1	0	2	1	0	1	0	0	0	0	0	0	0	0	0	0	0	0	0	0	0	0	0	0	0	0	0	0	0	0	0	0	0	0	0	0	0	0	0	0	0	0	0	0	0	0	0
115	#DIGITAL_ARCHIVE: Drawn from a diverse body of scholars this new archive covers a range of topics related to peace &amp; conflict in Colombia. It was created to explore ways in which academic research can contribute to peacebuilding practice and policy.https://t.co/CWOnZ84hQi	2021	0	0	1	0	0	0	0	0	0	0	1	0	0	0	0	0	0	0	0	0	0	0	0	0	0	0	0	0	0	0	0	0	0	0	0	0	0	0	0	0	0	0	0	0	0	0	0
116	5 days left to apply!#Internship: Digital PeacebuildingThe Programs Unit at @SFCG_ is seeking an intern for Fall 2021 to provide support to the orgs evolving digital peacebuilding programs, partnerships &amp; capacity building initiatives. Apply nowhttps://t.co/6YjtoYj1e8 https://t.co/ybmYs3Hymc	2021	1	0	0	1	0	0	1	0	0	0	0	0	0	0	0	0	0	0	0	0	0	0	0	0	0	0	0	0	0	0	0	0	0	0	0	0	0	0	0	0	0	0	0	1	0	0	0
117	Internship: Digital Peacebuilding, Search for Common Ground, Remote https://t.co/YVBcglW0aG @SFCG_	2021	0	0	0	0	0	0	0	0	0	0	0	0	0	0	0	0	0	0	0	0	0	0	0	0	0	0	0	0	0	0	0	0	0	0	0	0	0	0	0	0	0	0	0	0	0	0	0
118	6 days left to apply!#Internship: Digital PeacebuildingThe Programs Unit at @SFCG_ is seeking an intern for Fall 2021 to provide support to the orgs evolving digital peacebuilding programs, partnerships &amp; capacity building initiatives. Apply nowhttps://t.co/6YjtoYj1e8 https://t.co/rB6zWCNTzQ	2021	1	0	0	1	0	0	0	0	0	0	0	0	0	0	0	0	0	0	0	0	0	0	0	0	0	0	0	0	0	0	0	0	0	0	0	0	0	0	0	0	0	0	0	1	0	0	0
119	#TipTuesdayWe have 19 #internship opportunities at @SFCG_ on our site! European Affairs &amp; PartnershipInstitutional Learning TeamSocial Media &amp; Comms.Digital Peacebuildingand more...Learn more and applyhttps://t.co/znBROZSnrs https://t.co/g68rNlqR8l	2021	0	0	0	2	0	0	1	0	0	0	0	0	0	0	0	0	0	0	0	0	0	0	0	0	0	0	0	0	0	0	0	0	0	0	0	0	0	0	0	0	0	0	0	0	0	0	0
120	Friday was my last day at @UNTechEnvoy. It was a true privilege to work for #DigitalInclusion and a more equitable digital world. I am most thankful.Today was my first day at @UNDPPA Innovation Cell working on innovative solutions for peacebuilding. Im so excited and motivated!	2021	1	0	1	0	1	0	1	0	0	0	0	0	1	0	0	0	0	0	0	0	0	0	0	0	0	0	0	0	0	0	0	0	0	0	0	0	0	0	0	0	0	0	0	0	0	0	0
121	*Deadline extension!*We're keeping applications open for short talks and workshops at the Build Peace conference for another week... Submit by August 6 to share your reflections on digital peacebuilding in the pandemic.#peacetech #digitalpeacebuilding https://t.co/9YGis1GDyB	2021	0	0	0	0	0	0	0	0	0	0	0	0	0	0	0	0	0	0	0	0	0	0	0	0	0	0	0	0	0	0	0	0	0	0	0	0	0	0	0	0	0	0	0	0	0	0	0
122	It provides supplemental digital lessons and exercises on peacebuilding and personal well-being using tablets donated by the TOWNS Foundation.#AkoBakwit	2021	0	0	0	0	1	0	0	0	0	0	0	0	0	0	0	0	0	0	0	0	0	0	0	0	0	0	0	0	0	0	0	0	0	0	0	0	0	0	0	0	0	0	0	0	0	0	0
123	#Internship: Digital PeacebuildingThe Programs Unit at @SFCG_ is seeking an intern for Fall 2021 to provide support to the organizations evolving digital peacebuilding programs, partnerships and capacity building initiatives. Interested? Apply below https://t.co/6YjtoY1qmA	2021	1	0	0	1	0	0	1	0	0	0	0	0	0	0	0	0	0	0	0	0	0	0	0	0	0	0	0	0	0	0	0	0	0	0	0	0	0	0	0	0	0	0	0	1	0	0	0
124	#MondayMotivationExplore the internships in our Jobs Archive-there are 13 positions posted! Internship opportunities include...1. Institutional Learning Team2. Digital Peacebuilding3. Global Data Analyst 4. Youth Outreach &amp; MarketingApply now https://t.co/znBRP09YQ2 https://t.co/6Yipv1Agma	2021	0	1	3	2	0	0	1	0	0	0	0	0	0	0	0	0	0	0	0	0	0	0	0	0	0	0	0	0	0	0	0	1	0	0	0	0	0	0	0	0	0	0	0	0	0	0	0
125	In the UN ECOSOC Management Segment, new @UNECOSOC Collen Vixen Kelapile seeks complementary efforts with other UN bodies, including the Peacebuilding Commission, to better help states emerging from conflict to achieve sustainable peace. The digital divide must close.	2021	0	0	1	0	0	0	0	0	0	0	0	0	0	0	0	0	0	0	0	0	0	0	0	0	0	0	0	0	0	0	0	0	0	0	0	0	0	0	0	0	0	0	0	0	0	0	0
126	8 more #internship opps. at @SFCG_ posted!Internship positions include..1. Africa PD Hub2. Global Data Analyst 3. Global Program Development4. Institutional Learning Team5. Digital PeacebuildingVisit our site to see all 13 opportunities &amp; apply!https://t.co/znBRP09YQ2 https://t.co/sds0FC4CZn	2021	0	1	0	2	0	0	0	0	0	0	0	0	0	0	0	0	0	0	0	0	0	0	0	0	0	0	0	0	0	0	0	1	0	0	0	0	0	0	0	0	0	0	0	0	0	0	0
127	The Cluster of Collaboration in Digital Education and Research in the MENA region launched a #CallForProposals for #CollaborativeResearch and #Education projects in #peacebuilding, #gender, #engineering, and #goodgovernance. Find out more https://t.co/wHsJM9Kcyk @CeresHets	2021	0	0	1	1	0	1	1	0	0	0	0	0	0	0	0	0	0	0	0	0	0	0	0	0	0	0	0	0	0	0	0	0	0	0	0	0	0	0	0	0	0	0	0	0	0	0	0
128	From the Blog Archives '#NguvuPamoja Incentivising Digital Peacebuilding in Kenya,' Fredrick Ogenga, Ph.D Read it here https://t.co/U5895UGg5G	2021	0	0	1	0	0	0	0	0	0	0	0	0	0	1	0	0	0	0	0	0	0	0	0	0	0	0	0	0	0	0	0	0	0	0	0	0	0	0	0	0	0	0	0	0	0	0	0
129	Today on #PeaceCal (CDT):10h: @AfPeacebuilding Digital Peacebuilding Community of Practice16:30h: @UNANCA @ypfp The Biden-Harris Administration's Approach to Foreign Affairs...&amp; more at https://t.co/q2yqRI4rgF	2021	0	0	0	0	0	0	0	0	0	0	0	0	0	0	0	0	0	0	0	0	0	0	0	0	0	0	0	0	0	0	0	0	0	0	0	0	0	0	0	0	0	0	0	0	0	0	0
130	When #peacebuilding gets #digital. #Tech4Peace https://t.co/yc67pT4otj	2021	0	0	0	0	0	0	0	0	0	0	0	0	0	0	0	0	0	0	0	0	0	0	0	0	0	0	0	0	0	0	0	0	0	0	0	0	0	0	0	0	0	0	0	0	0	0	0
131	Are you interested in using media for #peacebuilding? Want to learn about #TikTok? Join @AfPeacebuildings Digital Peacebuilding Community of Practice TODAY at 11am ET for a hands-on TikTok experience with peace strategist @filsonpeace. Register here: https://t.co/upJ87LhlbL https://t.co/HC6CIROoTm	2021	0	0	0	4	0	0	0	0	0	0	0	0	0	0	0	0	0	0	0	0	0	1	0	0	0	0	0	0	0	0	0	0	0	0	0	0	0	0	0	0	0	0	0	0	0	0	0
132	At 7:30pm today I will b speaking at e Conference on Genocide &amp; it's Prevention in the Digital Age: 21st Century Challenges. In Particular abt @TIDESouthSudan KIFAYA peacebuilding project &amp; a collaborative Case Study I co-authored w scholars 4rm @BinghamtonIGMAP &amp; @binghamtonu https://t.co/jQq6oTmQnN	2021	1	0	1	0	0	0	1	0	0	0	0	0	0	0	0	0	0	1	0	0	0	0	0	0	0	0	0	0	0	0	0	0	0	0	0	0	0	0	0	0	0	0	0	0	0	0	0
133	Digital archive of the 8 Embrace Dialogue Academia Seminars, a series I convened, with @RodeemosDialogo and @MertonCollege. A useful resource for students and scholars of Colombia, building bridges between academia and peacebuilding practice &amp; policy. https://t.co/kVq97Bzggl	2021	0	0	1	0	0	0	0	0	0	0	1	0	0	0	0	0	0	0	0	0	0	0	0	0	0	0	0	0	0	0	0	0	0	0	0	0	0	0	0	0	0	0	0	0	0	0	0
134	https://t.co/4E3JSH7Lz7 Center on International Cooperation Launches Digital Tool to Map Data- and Tech-Driven Peacebuilding Work	2021	0	3	0	2	0	1	0	0	0	0	0	0	0	0	0	0	0	0	0	0	0	0	0	0	0	0	0	0	0	0	0	0	0	0	0	0	0	0	0	0	0	0	0	0	0	0	0
135	I was invited as a panelist to share my experiences using tech and digital spaces to advocate for gender equality, human rights, and peacebuilding work.Register here: https://t.co/ptX8h8cSU4 https://t.co/GLT8kVGDP4	2021	0	0	2	2	1	0	0	0	0	0	0	0	0	0	0	0	0	0	0	0	0	0	0	0	0	0	0	0	0	1	0	0	0	0	0	0	0	0	0	0	0	0	0	0	0	0	0
136	#Resource Added'Can peace be built from a distance? Effective &amp; conflict-sensitive digital peacebuilding' @intalert, @SIPRIorg (2021)Access it nowhttps://t.co/xPtjfPjRDb	2021	0	0	1	0	0	0	0	0	0	0	0	0	0	0	0	0	0	0	0	0	0	0	0	0	0	0	0	0	0	0	0	0	0	0	0	0	0	0	0	0	0	0	0	0	0	0	0
137	New York University: Center on International Cooperation Launches Digital Tool to Map Data- and Tech-Driven Peacebuilding Work - https://t.co/hCSIqTaWSp #world #peace #InternationalRelations	2021	0	3	0	2	0	1	0	0	0	0	0	0	0	0	0	0	0	0	0	0	0	0	0	0	0	0	0	0	0	0	0	0	0	0	0	0	0	0	0	0	0	0	0	0	0	0	0
138	Interesting... Center on International Cooperation Launches Digital Tool to Map Data- and Tech-Driven Peacebuilding Work - NYU News#tech #technology #datascience #neuralnetworks #ai #ml #machinelearning #deeplearning #agiRead More Here:https://t.co/Iuqo6VTHSa	2021	0	3	0	2	0	1	0	0	0	0	0	0	0	0	0	0	0	0	0	0	0	0	0	0	0	0	0	0	0	0	0	0	0	0	0	0	0	0	0	0	0	0	0	0	0	0	0
139	New York University: Center on International Cooperation Launches Digital Tool to Map Data- and Tech-Driven PeacebuildingWork https://t.co/OPOLQcflM8	2021	0	2	0	1	0	1	0	0	0	0	0	0	0	0	0	0	0	0	0	0	0	0	0	0	0	0	0	0	0	0	0	0	0	0	0	0	0	0	0	0	0	0	0	0	0	0	0
140	Center on International Cooperation Launches Digital Tool to Map Data- and Tech-Driven PeacebuildingWork https://t.co/z3Ru9FSTfJ	2021	0	2	0	2	0	1	0	0	0	0	0	0	0	0	0	0	0	0	0	0	0	0	0	0	0	0	0	0	0	0	0	0	0	0	0	0	0	0	0	0	0	0	0	0	0	0	0
141	CIC just launched a new interactive digital tool visualizing 200+ data- &amp; tech-driven global peacebuilding orgs + projects, offering a real-time global picture of the scope of peace work &amp; its use of cutting-edge tech. #Data4Peace #EcosystemMap https://t.co/p362qZzFYx https://t.co/FVUsUMJYs2	2021	0	3	0	1	0	2	0	0	0	0	0	0	0	0	0	0	0	0	0	0	0	0	0	0	0	0	0	0	0	0	0	0	0	0	0	0	0	0	0	0	0	0	0	0	0	0	0
142	We're hiring an external evaluator! Are you, or do you know, an exceptional evaluator that shares a background in peacebuilding and digital technology? Apply by July 18, or share this ToR with others!https://t.co/TVI8vqUJRJ #evaltwitter #digitalpeacebuilding #jobsthatmatter	2021	0	0	0	0	0	0	0	0	0	0	0	0	0	0	0	0	0	0	0	0	0	0	0	0	0	0	0	0	0	0	0	0	0	0	0	0	0	0	0	0	0	0	0	0	0	0	0
143	Have something to say related to women's peace and security issues in Iraq? We're looking for contributions for "The blog of women and peace" on the upcoming digital platform of our Women Talking Peace project! #iraq #peacebuilding #democracy #women https://t.co/5ss7GgPMj2 https://t.co/UsXrkWWk3I	2021	0	0	1	0	2	1	0	0	0	0	0	0	0	0	0	0	0	0	0	0	0	0	0	0	0	0	0	0	0	0	0	0	0	0	0	0	0	0	0	0	0	0	0	0	0	0	0
144	Are you interested in using media for #peacebuilding? Want to learn about #TikTok? Join @AfPeacebuildings Digital Peacebuilding Community of Practice on July 20 at 11am ET for a hands-on TikTok experience with peace strategist @filsonpeace. Register here: https://t.co/upJ87LhlbL https://t.co/PTpdj9aYBq	2021	0	0	0	0	0	0	0	0	0	0	0	0	0	0	0	0	0	0	0	0	0	0	0	0	0	0	0	0	0	0	0	0	0	0	0	0	0	0	0	0	0	0	0	0	0	0	0
145	Tools &amp; Guides "How can we leverage #socialmedia to expand who is engaged &amp; deepen how we engage around topics that are critical for the health of our society?"'Digital Peacebuilding Playbook: Social Media' (2021) by The Commons, @howtobuildpeacehttps://t.co/AQk5yMsZMv	2021	0	1	0	2	0	1	1	0	0	0	0	0	0	0	0	0	0	0	0	0	0	0	0	0	0	0	0	0	0	0	0	0	0	0	0	0	0	0	0	0	0	0	0	0	0	0	0
146	Electricity Internet connection Phone credit Hardware devicesProviding participants with the tools they need to take part in online peacebuilding consultations is vital to inclusivity. Find out more ways to overcome the digital divide: https://t.co/0WbBHF36g5	2021	0	1	3	3	0	4	2	0	0	0	0	0	0	0	0	0	0	0	0	0	0	0	0	0	0	0	0	0	0	0	0	0	0	0	0	0	0	0	0	0	0	0	0	0	0	0	0
147	As a Gender, Sexuality &amp; Digital rights trainer and educator who has worked in #JammuKashmir we also need to mainstream gender issues in peacebuilding.	2021	0	1	1	1	1	0	0	0	0	0	0	0	0	0	0	0	0	0	0	0	0	0	0	0	0	0	0	0	0	0	0	0	0	0	0	0	0	0	0	0	0	0	0	0	0	0	0
148	Join AfP's Digital Peacebuilding Community of Practice on June 29th w/ @howtobuildpeace and learn more about their self-guided social media course to tackle polarization and racism. Register here: https://t.co/LDIrVPDGf1 https://t.co/pBuOGX9RF1	2021	0	0	0	4	1	0	0	0	0	0	0	0	0	0	0	0	0	0	0	0	0	0	0	0	0	0	0	0	0	0	0	0	0	0	0	0	0	0	0	0	0	0	0	0	0	0	0
149	How might each of us make social media a healthier place? Join AfP's Digital Peacebuilding Community of Practice to learn more about @howtobuildpeace's self-guided social media course to tackle polarization and racism. Register here: https://t.co/LDIrVPDGf1 https://t.co/zs1ntjfQ3G	2021	0	0	0	4	1	0	1	0	0	0	0	0	0	0	0	0	0	0	0	0	0	0	0	0	0	0	0	0	0	0	0	0	0	0	0	0	0	0	0	0	0	0	0	0	0	0	0
150	Toda Peace Institute POLICY BRIEF No.111 "Cognitive-Affective Mapping and Digital Peacebuilding": https://t.co/E9EYoKXyeP	2021	0	0	0	1	0	0	0	0	0	0	0	0	0	0	0	0	0	0	0	0	0	0	0	0	0	0	0	0	0	0	0	0	0	0	0	0	0	0	0	0	0	0	0	0	0	0	0
151	Join AfP's Digital Peacebuilding Community of Practice on June 29th w/ @howtobuildpeace and learn more about their self-guided social media course to tackle polarization and racism. Register here: https://t.co/LDIrVPDGf1 https://t.co/fNASbfFVCX	2021	0	0	0	2	1	0	0	0	0	0	0	0	0	0	0	0	0	0	0	0	0	0	0	0	0	0	0	0	0	0	0	0	0	0	0	0	0	0	0	0	0	0	0	0	0	0	0
152	#Throwback Thursday Talk In July 2020, Professor @braco_od, Founding Director of the Center for Media, Democracy, Peace &amp; Security at Rongo University, led a discussion on Understanding Online Polarization in Kenya: A Digital Peacebuilding Perspective.https://t.co/5Y7yllk3Xe https://t.co/I2OrLvoeDr	2021	0	0	1	3	2	1	0	0	0	0	0	0	0	1	0	0	0	0	0	0	0	0	0	0	0	0	0	0	0	0	0	0	0	0	0	0	0	0	0	0	0	0	0	0	0	0	0
153	Led by the master facilitator, Shireen Naqvi, this 3-hour digital workshop enabled youngsters to learn about various ways in which they can contribute positively to aid peace building in their societies. @solforgpk @UNFPAPakistan @soledupk #UNFPA #SoLF #PeaceBuilding	2021	0	0	1	0	0	0	0	0	0	0	0	0	0	0	0	0	0	0	0	0	0	0	0	0	0	0	0	0	0	0	0	0	0	0	0	0	0	0	0	0	0	0	0	0	0	0	0
154	To promote young people's participation in peace building(SoLF) in partnership with UNFPA Pakistan, conducted a digital workshop aimed at sensitising young people on peace building and community engagement. Led by the master facilitator, Shireen Naqvi.#UNFPA #SoLF #PeaceBuilding https://t.co/sok358Hctc	2021	0	0	2	1	0	0	1	0	0	0	0	0	0	0	0	0	0	0	0	0	0	0	0	0	0	0	0	0	0	0	0	0	0	0	0	0	0	0	0	0	0	0	0	0	0	0	0
155	The fierce @IlwadElman at @gpi_germany's digital salon on Women in Conflict and Peacebuilding: "For peace-building, you need to have dual-track investments in developing countries. Not only in institutions, but also in civil society, in people's movements and communities."	2021	0	0	1	0	0	0	1	0	0	0	0	0	0	0	0	0	0	0	0	0	0	0	0	0	0	0	0	0	0	0	0	0	0	0	0	0	0	0	0	0	0	0	0	0	0	0	0
156	#UnitedCreatives is a digital peacebuilding masterclass by @UNDPasiapac &amp; @UNDPEU w/ @lovefrankieco. #Youth from #SriLanka &amp; #Maldives built online campaigns to tackle #HateSpeech, #misinformation, and #discrimination. Check out the winners HERE https://t.co/MeQvVC7b5d https://t.co/YzBWRi0wXZ	2021	0	0	1	3	1	1	0	0	0	0	0	0	0	0	0	0	0	0	0	0	0	0	0	0	0	0	0	0	0	0	0	0	0	0	0	0	0	0	0	0	0	0	1	0	0	0	0
157	Seeing the European Union as an oasis of peace and security in a world, watch this video by @PAXforpeace that calls for inclusive peacebuilding to become a top priority.This is from our #GPW20 digital series on New Vision for peacemaking. https://t.co/SjnrBqayTo	2021	0	0	0	0	1	0	0	0	0	0	0	0	0	0	0	0	0	0	0	0	0	0	0	0	0	0	0	0	0	0	0	0	0	0	0	0	0	0	0	0	0	0	0	0	0	0	0
158	What impact is social media having on conflict and democracy around the world? Join AfP's Digital Peacebuilding Community of Practice on June 15th to hear from @LisaSchirch as she discusses findings from her recently published book.Register here: https://t.co/ipNJecElTa https://t.co/xcdC0ykh9g	2021	0	0	0	1	1	0	0	0	0	0	0	0	0	0	0	0	0	0	0	0	0	0	0	0	0	0	0	0	0	0	0	0	0	0	0	0	0	0	0	0	0	0	0	0	0	0	0
159	Digital Peacebuilding tools from the Resource Library 'Virtual Reality &amp; the Future of #Peacemaking' (2020) by Julie A. Gregory &amp; @DiplomacyEduVirtual reality offers transformative opportunities to the peacemaking community.https://t.co/0zf0odkdmr	2021	1	1	0	1	0	1	0	0	0	0	0	0	0	0	0	0	0	0	0	0	0	0	0	0	0	0	0	0	0	0	0	0	0	0	0	0	0	0	0	0	0	0	0	0	0	0	0
160	Digital Conference on Preventing Violent Extremism As the world slowly moves on from the COVID-19 crisis, how has the violent extremism evolved and how can we develop new approaches to prevention efforts?Register to learn more: https://t.co/VbtOrgxpL1#PVE #PeaceBuilding https://t.co/57P5yhgz1E	2021	0	0	0	1	0	0	1	0	0	0	0	1	0	0	0	0	0	0	0	0	0	0	0	0	0	0	0	0	0	0	0	0	0	0	0	0	0	0	0	0	0	0	0	0	0	0	0
161	#JICA's Koji Makino stressed that the nature of conflicts has changed to protractedness &amp; internationalization. Humanitarianism &amp; development assistance should be approached together, not linearly. Private sector partnerships &amp; digital transformation are crucial for peacebuilding https://t.co/NupD8GCsn4	2021	1	0	0	0	0	0	2	0	0	0	0	0	0	0	0	0	0	0	0	0	0	0	0	0	0	0	0	0	0	0	0	0	0	0	0	0	0	0	0	0	0	0	0	0	0	0	0
162	The field of peacebuilding has changed significantly and many of our conflicts now take place in the digital domain. Join us as we learn some ways to navigate issues of intolerance, privacy and consent.Register for free at:https://t.co/7ZC4UKLNFL @elsamariedsilva https://t.co/e5HME3CgF4	2021	1	0	0	1	1	1	0	0	0	0	0	0	0	0	0	0	0	0	0	0	0	0	0	0	0	0	0	0	0	0	0	0	0	0	0	0	0	0	0	0	0	0	0	0	0	1	0
163	More than 400 people registered for the digital workshop reviewing key findings of the OEF/AfP report on the evidence base in #peacebuilding. Didn't make it? Watch the full recording here https://t.co/GMDYzllQKn https://t.co/jpSrilyw3B	2021	0	0	0	0	0	0	0	0	0	0	0	0	0	0	0	0	0	0	0	0	0	0	0	0	0	0	0	0	0	0	0	0	0	0	0	0	0	0	0	0	0	0	0	0	0	0	0
164	#TechTip From the Resource Library 'Digital Pathways for Peace' (2020) by @peacedirect Read more about Peace Direct's recommendations aimed at those responsible for important choices related to tech-based peacebuilding efforts. https://t.co/qJYRER7ubO	2021	0	0	0	0	0	0	0	0	0	0	0	0	0	0	0	0	0	0	0	0	0	0	0	0	0	0	0	0	0	0	0	0	0	0	0	0	0	0	0	0	0	0	0	0	0	0	0
165	Computer says nooooo. Join us this year to reflect on digital adaptations, digital conflict, and the long term impacts of the pandemic on peacebuilding and social justice. #digitalpeacebuilding #peacetech https://t.co/D8IPpNFeoc	2021	0	0	0	0	1	0	1	0	0	0	0	0	0	0	0	0	0	0	0	0	0	0	0	0	0	0	0	0	1	0	0	0	0	0	0	0	0	0	0	0	0	0	0	0	0	0	0
166	Have you heard? We've announced the dates for Build Peace 2021!Find out about our core themes of digital adaptations, digital conflict, and the long term impacts of the pandemic on peacebuilding and most importantly, apply to contribute by July 31! https://t.co/JNl4CQG59W https://t.co/7NYAb9X7KX	2021	0	0	0	0	0	0	1	0	0	0	0	0	0	0	0	0	0	0	0	0	0	0	0	0	0	0	0	0	1	0	0	0	0	0	0	0	0	0	0	0	0	0	0	0	0	0	0
167	@bbforpeace is a youth org working on conflict prevention and peacebuilding in . We will continue to leverage on existing digital tools to carry out our #Youth4Peace work #Withoutfear. #Peacebuildingcantwait https://t.co/mfjPrwaASV	2021	0	1	1	0	0	1	0	0	0	0	0	0	0	0	0	0	0	0	0	0	0	0	0	0	0	0	0	0	0	0	0	0	0	0	0	0	0	0	0	0	0	0	0	0	0	0	0
168	@johnrobb Cyberwarfare is here, and it will stay until our governments' peacebuilding efforts incorporate both our online and offline world.There is no peace without digital peace!#StopCyberwarfare	2021	0	0	0	3	0	2	0	0	0	0	0	0	0	0	0	0	0	0	0	0	0	0	0	0	0	0	0	0	0	0	0	0	0	0	0	0	0	0	0	0	0	0	0	0	0	0	0
169	Well @POTUS MAAAYBE you should be working to enhance digital peacebuilding instead of digital warfighting? https://t.co/K36MCgIzbS	2021	0	0	0	0	0	0	0	0	0	0	0	0	0	0	0	0	0	0	0	0	0	0	0	0	0	0	0	0	0	0	0	0	0	0	0	0	0	0	0	0	0	0	0	0	0	0	0
170	Going digital for peacebuilding in times of COVID-19#SLnews #SriLanka #Covid19 https://t.co/UDVs1rxqSy	2021	0	0	0	0	0	0	1	0	0	0	0	1	0	0	0	0	0	0	0	0	0	0	0	0	0	0	0	0	0	0	0	0	0	0	0	0	0	0	0	0	0	0	0	0	0	0	0
171	Going digital for peacebuilding in times of COVID-19 | Daily FT https://t.co/qk3lioiVtf	2021	0	0	0	0	0	0	1	0	0	0	0	1	0	0	0	0	0	0	0	0	0	0	0	0	0	0	0	0	0	0	0	0	0	0	0	0	0	0	0	0	0	0	0	0	0	0	0
172	As COVID-19 forces peacebuilding online, the question of who has access to the digital world and who does not is critical. Our latest paper examines the impact of COVID-19 on peacebuilding practice, power dynamics and conflict: https://t.co/Bok4yrXEln https://t.co/3TahADpoTz	2021	0	0	0	2	0	1	1	0	0	0	0	1	0	0	0	0	0	0	0	0	0	0	0	0	0	1	0	0	0	0	0	0	0	0	0	0	0	0	0	0	0	0	0	0	0	0	0
173	Why must great conferences fall on the same week? Well thanks to time difference and digital engagement you can have the best of both :-)...just register! Early childhood and development: https://t.co/2MGpyAzIoUHuman security, violence and trauma: https://t.co/YVEygPE18I	2021	0	0	0	1	0	0	0	0	0	0	0	0	0	0	0	0	0	0	0	0	0	0	0	0	0	0	0	0	0	0	0	0	0	0	0	0	0	0	0	0	0	0	0	0	0	0	0
174	The #DigitalGamesForPeace challenge calls upon #youth from South &amp; Southeast #Asia who are game developers or researchers to submit their applications for a chance to develop innovative ideas on the use of games for #peacebuildingApply before 07/06:https://t.co/KRyWNL2mqJ https://t.co/KCTYtFxMdE	2021	1	0	1	1	0	0	0	0	0	0	0	0	1	0	0	0	0	0	0	0	0	0	0	0	0	0	0	0	0	0	0	0	0	0	0	0	0	0	0	0	0	0	0	0	0	0	0
175	Visual Voices AR Application- Telling Stories for Peacebuilding through Digital Graffiti https://t.co/UTsOT8jRk4 via @FacebookWatch	2021	0	1	1	3	0	3	0	0	0	0	0	0	0	0	0	0	0	0	0	0	0	0	0	0	0	0	0	0	0	0	0	0	1	0	0	1	0	0	0	0	0	0	0	0	0	0	0
176	Exciting new structured review of current &amp; emerging #governance issues by @UNDPOGC. The authors reviewed the work of over 250 institutions looking at governance of trade, data &amp; digital, rule of law, natural resources, peacebuilding, mediation &amp; human rights https://t.co/cj2s59U5sC https://t.co/DExGPRV5WU	2021	0	1	0	1	1	0	0	0	0	0	0	0	0	0	0	0	0	0	0	0	0	0	0	0	0	0	0	0	0	0	0	0	0	0	0	0	0	0	0	0	0	0	0	0	0	0	0
177	STARTING SOON: Join AfP's Digital Peacebuilding Community of Practice for a demo on "Digital Marketing Tools for Social Change and Peacebuilding" w/ veteran digital marketer @cr0sscurrent.Register now: https://t.co/BCakuIcHaj https://t.co/kIEqE2lGni	2021	0	1	0	0	0	1	0	0	0	0	0	0	0	0	0	0	0	0	0	0	0	0	0	0	0	0	0	0	0	0	0	0	0	0	0	0	0	0	0	0	0	0	0	0	0	0	0
178	Interested in learning more about how digital marketing tools can be used for social change and peacebuilding? Join AfP's Digital Peacebuilding Community of Practice today at 11am EDT to hear from expert digital marketer @cr0sscurrent!Register: https://t.co/BCakuIcHaj https://t.co/lnNQ1tTlyH	2021	1	1	0	1	0	1	0	0	0	0	0	0	0	0	0	0	0	0	0	0	0	0	0	0	0	0	0	0	0	0	0	0	0	0	0	0	0	0	0	0	0	0	0	0	0	1	0
179	Honored to discuss my new report on #DigitalPeacebuilding this Thursday together with:@AngieNicoleOD, Executive Director @ushahidi@LisaSchirch, Senior Research Fellow @todapeaceinst@adamtalkspeace, Senior Programme Manager @hdcentreRegister here: https://t.co/f9JEfRzBXA https://t.co/Yha030cozs	2021	0	0	0	0	0	0	0	0	0	0	0	0	0	0	0	0	0	0	0	0	0	0	0	0	0	0	0	0	0	0	0	0	0	0	0	0	0	0	0	0	0	0	0	0	0	0	0
180	Join @PlattformZKB &amp; @INEFDuisburg this Thursday (20.05) to discuss @JSHofstetter's latest report on digital conflict and #Peacebuilding, the role(s) of civil society, and the urge for peacebuilders to expand their fields of action Register herehttps://t.co/ks978f0MTn https://t.co/fUmpuKaEaI	2021	0	0	0	1	0	0	1	0	0	0	0	0	0	0	0	0	0	0	0	0	0	0	0	0	0	0	1	0	0	0	0	0	0	0	0	0	0	0	0	0	0	0	0	0	0	0	0
181	In bid to contribute to #Peacebuilding , there is need to train vulnerable youth in vocational skills to reduce their chances of recruitment into Violent Extremist groups/actsDigital marketing skills ,Hairdressing &amp; Business ideas sharing are skills to focus on @FarajaAfricaFdn https://t.co/V8luprCIGp	2021	0	1	1	1	0	2	0	0	0	0	0	0	0	0	0	0	0	0	0	0	0	0	0	0	0	0	0	0	0	0	0	0	0	0	0	0	0	0	0	0	0	0	0	0	0	0	0
182	Electricity Internet connection Phone credit Hardware devicesProviding participants with the tools they need to take part in online peacebuilding consultations is vital to inclusivity. Find out more ways to overcome the digital divide: https://t.co/0WbBHF36g5 https://t.co/GGdjXx1lQW	2021	0	1	1	1	0	2	2	0	0	0	0	0	0	0	0	0	0	0	0	0	0	0	0	0	0	0	0	0	0	0	0	0	0	0	0	0	0	0	0	0	0	0	0	0	0	0	0
183	Our guest speaker today is the very brilliant @NsaiNsai he will be talking about Digital Rights in Cameroon and how this relates to the social, political and legal environment in the country. #defyhatenow #Affcameroon #FactsMatter #peacebuilding #HateFreeCameroon https://t.co/W6YMaol9qL	2021	0	1	0	0	1	0	0	0	0	0	0	0	0	0	0	0	0	0	0	0	0	0	0	0	0	0	0	0	0	0	0	0	0	0	0	0	0	0	0	0	0	0	0	0	0	0	0
184	Excellent report by @JSHofstetter with a broad overview of how digital tech drives conflicts and how it can be utilized for #peacebuilding. https://t.co/s7hnak7gU0	2021	0	0	0	0	1	0	0	0	0	0	0	0	0	0	0	0	0	0	0	0	0	0	0	0	0	0	0	0	0	0	0	0	0	0	0	0	0	0	0	0	0	0	0	0	0	0	0
185	From our Toolkits &amp; Guides #digitalpeacebuilding'How can we leverage social media to engage &amp; expand who is engaged...'"Digital Peacebuilding Playbook: Social Media" (2021) by The Commons (@howtobuildpeace)https://t.co/AQk5yMsZMv	2021	0	1	0	2	0	1	0	0	0	0	0	0	0	0	0	0	0	0	0	0	0	0	0	0	0	0	0	0	0	0	0	0	0	0	0	0	0	0	0	0	0	0	0	0	0	0	0
186	On May 18th, AfP's Digital Peacebuilding Community of Practice will be hosting a demo on "Digital Marketing Tools for Social Change and Peacebuilding" w/ veteran digital marketer @cr0sscurrent. Register now: https://t.co/BCakuIcHaj https://t.co/q6FwJPR4SG	2021	1	1	0	0	0	1	0	0	0	0	0	0	0	0	0	0	0	0	0	0	0	0	0	0	0	0	0	0	0	0	0	0	0	0	0	0	0	0	0	0	0	0	0	0	0	1	0
187	Has the pandemic moved your peacebuilding online? Don't make the digital revolution bad for #genderequality.Watch our 5 tips for conducting gender-sensitive online consultations. Helpsheet available in English, Arabic, French: https://t.co/0WbBHF36g5 #digitalpeacebuilding https://t.co/ZixUwZGJ6i	2021	1	0	1	1	0	1	0	0	0	0	0	0	0	0	0	0	0	0	0	0	0	0	0	0	0	0	0	0	0	0	0	0	0	0	0	0	0	0	0	0	0	0	0	0	0	0	0
188	STARTING SOON: Join the Digital Workshop moderated by @MasonsBep today at 12pm EDT and hear about AfP and @OEForg's new report on evidence-based practice in peacebuilding and peacemaking.Register here: https://t.co/5VOCXLAZ0R https://t.co/VIde1d8zd9	2021	0	0	0	0	0	0	0	0	0	0	0	0	0	0	0	0	0	0	0	0	0	0	0	0	0	0	0	0	0	0	0	0	0	0	0	0	0	0	0	0	0	0	0	0	0	0	0
189	#potsdam21 @thomashelfen @bmz_bund stresses importance of including #youth in #peacebuilding and also #conflict #prevention, #digital tools can be helpful for #inclusion	2021	0	1	2	0	0	1	1	0	0	0	0	0	0	0	0	0	0	0	0	0	0	0	0	0	0	0	0	0	0	0	0	0	0	0	0	0	0	0	0	0	0	0	0	0	0	0	0
190	TODAY! Join the Better Evidence Project, One Earth Future, and Alliance for Peacebuilding at a Digital Workshop on May 12, 2021 for collaboration among global peacebuilding practitioners on advancing the fields evidence-based practice. https://t.co/OtVENP14xo	2021	0	0	0	0	0	0	1	0	0	0	0	0	0	0	0	0	0	0	0	0	0	0	0	0	0	0	0	0	0	0	0	0	0	0	0	0	0	0	0	0	0	0	0	0	0	0	0
191	There's still time to register for Digital Workshop: Building the Peacebuilding Field's Evidence-based Practice with @OEForg, @AfPeacebuilding, and the Better Evidence Projct, happening today at 12pm EST! &gt;&gt; https://t.co/d8YWLRBcGA https://t.co/DF66VS8NQx	2021	0	0	0	0	0	0	0	0	0	0	0	0	0	0	0	0	0	0	0	0	0	0	0	0	0	0	0	0	0	0	0	0	0	0	0	0	0	0	0	0	0	0	0	0	0	0	0
192	A message from our Alumnus Andreas Hirblinger regarding digital peacebuilding - share if interested! https://t.co/91o1WVVLm9	2021	0	0	0	0	0	0	0	0	0	0	0	0	0	0	0	0	0	0	0	0	0	0	0	0	0	0	0	0	0	0	0	0	0	0	0	0	0	0	0	0	0	0	0	0	0	0	0
193	I'm putting together a panel for the @isanet 2022 Annual Convention on approaches/methods for the study of digital #peacebuilding. Please reach out if you would like to contribute!	2021	0	0	0	1	0	0	0	0	0	0	0	0	0	0	0	0	0	0	0	0	0	0	0	0	0	0	0	0	0	0	0	0	0	0	0	0	0	0	0	0	0	0	0	0	0	0	0
194	and @AfPeacebuilding tomorrow at 12:00 pm for Digital Workshop: Building the Peacebuilding Field's Evidence-Based Practice, a special collaboration among global peacebuilding practitioners. All are welcome! Register &gt;&gt; https://t.co/yVDpScbYys https://t.co/wgTDFWUr5x	2021	0	0	0	0	0	0	1	0	0	0	0	0	0	0	0	0	0	0	0	0	0	0	0	0	0	0	0	0	0	0	0	0	0	0	0	0	0	0	0	0	0	0	0	0	0	0	0
195	Excellent and very practical report that helps understand &amp; address the challenges &amp; opportunities the digital space holds for #peacebuilding. https://t.co/QrOrTy62S7	2021	0	0	0	1	0	0	0	0	0	0	0	0	0	0	0	0	0	0	0	0	0	0	0	0	0	0	0	0	0	0	0	0	0	0	0	0	0	0	0	0	0	0	0	0	0	0	0
196	Has the pandemic moved your peacebuilding online? Don't make the digital revolution bad for gender-equality.Watch for our 5 tips for conducting gender-sensitive online consultations.	2021	1	0	0	1	0	1	0	0	0	0	0	0	0	0	0	0	0	0	0	0	0	0	0	0	0	0	0	0	0	0	0	0	0	0	0	0	0	0	0	0	0	0	0	0	0	0	0
197	Join the Better Evidence Project, @OEForg and @AfPeacebuilding on May 12 for Digital Workshop: Building the Peacebuilding Field's Evidence-Based Practice, a special collaboration among global peacebuilding practitioners. All are welcome! Register &gt;&gt; https://t.co/VmuhGhMdBW https://t.co/olOv2QlV4P	2021	0	0	0	0	0	0	1	0	0	0	0	0	0	0	0	0	0	0	0	0	0	0	0	0	0	0	0	0	0	0	0	0	0	0	0	0	0	0	0	0	0	0	0	0	0	0	0
198	Recommend to read new report by Julia Hofstetter @JSHofstetter of @ict4peace on digital technologies &amp; #peacebuilding, analyzing examples of ICT tools in practice, highlighting opportunities &amp; important challenges &amp; offering helpful recommendations &amp; useful set of guidelines. https://t.co/37qzarYG82	2021	0	1	0	0	0	1	0	0	0	0	0	0	0	0	0	0	0	0	0	0	0	0	0	0	0	0	0	0	0	0	0	0	0	0	0	0	0	0	0	0	0	0	0	0	0	0	0
199	What have we learned about compound risk, digital technologies for peacebuilding, peacebuilding financing, and collective action? Join SIPRI Director @dansmith2020 and @SweMFA's @CarlSkau for concluding remarks of the #SthlmForum today at 15.15 CEST. https://t.co/I30gzKchiQ https://t.co/H8ZaG6VrNH	2021	0	0	0	2	0	0	0	0	0	0	0	0	0	0	0	0	0	0	0	0	0	0	0	0	0	0	1	0	0	0	0	0	0	0	0	0	0	0	0	0	0	0	0	0	0	0	0
200	STARTING NOW: Join AfP &amp; @GIFCT_official for a training session w/ @GIFCT_official's @ErinSaltman to learn about effective online engagement for NGOs &amp; activists in the digital peacebuilding space.Register: https://t.co/aeze3bxGfN https://t.co/JM8IIQc7jv	2021	0	1	0	4	0	1	0	0	0	0	0	0	0	0	0	0	0	0	0	0	0	0	0	0	0	0	0	1	0	0	0	0	0	0	0	0	0	0	0	0	0	0	0	0	0	0	0
201	Interested in #DigitalPeacebuilding in practice? Join @INEFDuisburgs and @PlattformZKBs Web Event Peacebuilding in a Digital Age. With @JSHofstetter @LisaSchirch @adamtalkspeace and @ushahidis Angela Oduor Lungati! Register by May 18th https://t.co/QAu7ZX0eXl	2021	1	0	0	0	0	0	0	0	0	0	0	0	0	0	0	0	0	0	0	0	0	0	0	0	0	0	0	0	0	0	0	0	0	0	0	0	0	0	0	0	0	0	0	0	0	0	0
202	A new study by @OEForg &amp; @AfPeacebuilding will shape the conversation on evidence-based practice in peacebuilding and peacemaking at a Digital Workshop moderated by @MasonsBep on May 12, 12pm EDT. Get the report &amp; register for the Workshop: https://t.co/ZM9VEW8VWJ https://t.co/YO9ElE8kUb	2021	0	0	0	0	0	0	0	0	0	0	0	0	0	0	0	0	0	0	0	0	0	0	0	0	0	0	0	0	0	0	0	0	0	0	0	0	0	0	0	0	0	0	0	0	0	0	0
203	In our #FriEntPBF2021 Political Afternoon, @HelenaPuigL from @howtobuildpeace emphasises the need to create a seat for #digital activists at the #peace table and to embrace the digital space for #peacebuilding. https://t.co/AOm0JQWyNP	2021	0	0	0	2	0	0	0	0	0	0	0	0	0	0	0	0	0	0	0	0	0	0	0	0	0	0	0	1	0	0	0	0	0	0	0	0	0	0	0	0	0	0	0	0	0	0	0
204	Congrats to @JSHofstetter on her report on #digital technologies, #peacebuilding &amp; #civilsociety! worth a read https://t.co/i6b96VDrGz	2021	0	0	0	0	0	0	0	0	0	0	0	0	0	0	0	0	0	0	0	0	0	0	0	0	0	0	0	0	0	0	0	0	0	0	0	0	0	0	0	0	0	0	0	0	0	0	0
205	Also, curious about opinions from @CyberMediat_net discussion on digital inclusion vs. digital agency, @DigitHarium role of #humanitarian data governance guidelines, and @WIIS_Global #gender dimension of digital peacebuilding and digital conflict drivers!	2021	0	1	2	2	1	0	1	0	0	0	0	0	0	0	0	0	0	0	0	0	0	0	0	0	0	0	0	0	0	0	0	0	0	0	0	0	0	0	0	0	0	0	0	0	0	0	0
206	The report discusses how digital technologies transform peacebuilding by (1) emancipating civil society &amp; urging peacebuilders to (2) expand their fields of action to cyberspace, non-conventional armed conflict settings, and Western democracies.	2021	1	0	0	2	1	0	1	0	0	0	0	0	0	0	0	0	0	0	0	0	0	0	0	0	0	0	1	0	0	0	0	0	0	0	0	0	0	0	0	0	0	0	0	0	0	0	0
207	Excited that my report on Digital Technologies, Peacebuilding and Civil Society is finally out!Read it here https://t.co/rAMsuMF1c6 #DigitalPeacebuilding #PeaceTech #DigitalConflict #Cyberpeace https://t.co/ftI9Rl4P6S	2021	0	0	0	1	0	0	1	0	0	0	0	0	0	0	0	0	0	0	0	0	0	0	0	0	0	0	0	0	0	0	0	0	0	0	0	0	0	0	0	0	0	0	0	0	0	0	0
208	#Countdown: only 1 day left before our #DigitalDebates 3! Our panellists will talk about how #civilsociety uses digital tools to transform #cyber #conflicts into opportunities to engage in cyber mediation, inter-communal reconciliation &amp; #peacebuilding.https://t.co/xZrWoH1xM5 https://t.co/HlRQsKx5oU	2021	1	1	0	2	0	1	0	0	0	0	0	0	0	0	0	0	0	0	0	0	0	0	0	0	0	0	0	0	0	0	0	0	0	0	0	0	0	0	0	0	0	0	0	0	0	0	0
209	Great insights on #Data4Peace at @nyuCIC's #SthlmForum discussion yesterday.The digital space, with all its pitfalls &amp; potential, is increasingly central to peacebuilding.Some great work being done by technologists &amp; peacebuilders on data-informed early warning https://t.co/BUXOQaC3Gg	2021	1	1	0	2	1	0	0	0	0	0	0	0	0	0	0	0	0	0	0	0	0	0	0	0	0	0	0	0	0	0	0	0	0	0	0	0	0	0	0	0	0	0	0	0	0	0	0
210	4@intalert panel on digital peacebuilding, highlighting it can both include &amp; exclude participants -&gt; sensitivity and balance is key!5@nyuCIC panel on how data helps #EWEA efforts - with risks to misuse and challenges to trust -&gt; include local communities, translate(2/3)	2021	0	1	3	1	0	0	1	0	0	0	0	0	0	0	0	0	0	0	0	0	0	0	0	0	0	0	0	0	0	0	0	0	0	0	0	0	0	0	0	0	0	0	0	0	0	0	0
211	Check out the latest INEF-report, from @JSHofstetter, on Digital Technologies, Peacebuilding and Civil Societyhttps://t.co/of1MNPmKkp	2021	0	0	0	0	0	0	1	0	0	0	0	0	0	0	0	0	0	0	0	0	0	0	0	0	0	0	0	0	0	0	0	0	0	0	0	0	0	0	0	0	0	0	0	0	0	0	0
212	Join AfP's Peacebuilding &amp; Tech Working Group &amp; @GIFCT_official on May 6th, 11am EDT for a training session w/ @GIFCT_official's @ErinSaltman to learn about effective online engagement for NGOs &amp; activists in the digital peacebuilding space. Register: https://t.co/5S9qf59vJn https://t.co/cLzNC1sgqR	2021	0	1	0	4	0	1	0	0	0	0	0	0	0	0	0	0	0	0	0	0	0	0	0	0	0	0	0	1	0	0	0	0	0	0	0	0	0	0	0	0	0	0	0	0	0	0	0
213	Join the discussion on digital and #ConflictSensitive #peacebuilding today with Conflict Sensitivity Community Hub members @intalert and House of Peace at @SIPRIorg's #SthlmForum 2021. Starting soon at 5:30pm CET, 4 May. Register at https://t.co/ITQbZvzxY1 https://t.co/FcmzRApl1m	2021	0	0	0	0	0	0	1	0	0	0	0	0	0	0	0	0	0	0	0	0	0	0	0	0	0	0	0	0	0	0	0	0	0	0	0	0	0	0	0	0	0	0	0	0	0	0	0
214	How can #digital tools contribute to #reconciliation? Julio Solrzano Foppa from @memorial_gt discusses the creation of a virtual #memory tool and highlights its limitations in generating #trust and #dialogue in todays #FriEntPBF2021 Voices Blog post: https://t.co/nZVbDuZtmZ https://t.co/H3C5f8wFbE	2021	0	1	0	2	0	3	0	0	0	0	0	0	0	0	0	0	0	0	0	0	0	0	0	0	0	0	0	0	0	0	0	0	0	0	0	0	0	0	0	0	0	0	0	0	0	0	0
215	Our member @intalert will share recommendations on how to ensure digital #peacebuilding is safe, inclusive, ethical, #conflict sensitive and #gender sensitive.Today17.3018.30 CEST https://t.co/pxcLzGqZYo	2021	0	0	2	0	1	0	1	0	0	0	0	0	0	0	0	0	0	0	0	0	0	0	0	0	0	0	0	0	0	0	0	0	0	0	0	0	0	0	0	0	0	0	0	0	0	0	0
216	New on the blog, from @CalGish: *Staying ahead of the game: three concepts that can help peacebuilders work strategically with digital media*https://t.co/EBl3eppjfz#strategicommunications #peacebuilding #digitalmedia	2021	0	0	0	3	0	0	0	0	0	0	0	0	0	0	0	0	0	0	0	0	0	0	0	0	0	0	0	0	0	0	0	0	0	0	0	0	0	0	0	0	0	0	0	0	0	0	0
217	New study by @OEForg &amp; @AfPeacebuilding will shape the conversation on evidence-based practice in peacebuilding and peacemaking at Digital Workshop moderated by @MasonsBep on May 12, 12pm EDT. Get the report &amp; register for the Workshop: https://t.co/ZM9VEW8VWJ https://t.co/xhmNZoDThg	2021	0	0	0	0	0	0	0	0	0	0	0	0	0	0	0	0	0	0	0	0	0	0	0	0	0	0	0	0	0	0	0	0	0	0	0	0	0	0	0	0	0	0	0	0	0	0	0
218	Join AfP's Peacebuilding &amp; Tech Working Group &amp; @GIFCT_official on May 6th, 11am EDT for a training session w/ @GIFCT_official's @ErinSaltman to learn about effective online engagement for NGOs &amp; activists in the digital peacebuilding space. Register: https://t.co/5S9qf59vJn https://t.co/9H4Awl7oM1	2021	0	1	0	1	0	0	0	0	0	0	0	0	0	0	0	0	0	0	0	0	0	0	0	0	0	0	0	1	0	0	0	0	0	0	0	0	0	0	0	0	0	0	0	0	0	0	0
219	From Airtable to Zoom: An A-to-Z Guide to Digital Tech and Activism 2021. https://t.co/88uRq5tXW8New policy brief in Social Media, Technology and Peacebuilding @TodaInstitute	2021	0	0	0	2	0	0	0	0	0	0	0	0	0	0	0	0	0	0	0	0	0	0	0	0	0	0	0	1	0	0	0	0	0	0	0	0	0	0	0	0	0	0	0	0	0	0	0
220	@obbsie @PoliceInspForum Not quite - Build Peace explores emergent challenges to peace in a digital era, and peacebuilding innovations to address these challenges. We hold an inter-disciplinary space and address different topics every year.	2021	3	0	0	0	0	0	0	0	0	0	0	0	1	0	0	0	0	0	0	0	0	0	0	0	0	0	0	0	0	0	0	0	0	0	0	0	0	0	0	0	0	0	0	0	0	0	0
221	At this year's #SthlmForum, our CEO @Dylan_Mathews will join @h_rbond @Elias_Sadkni &amp; Lucy Williams from @intalert in a discussion about digital peacebuilding, moderated by Cindy Chungong. Find out more and register here: https://t.co/odmWT2haoh @SIPRIorg @SweMFA https://t.co/wNKyzdVZlJ	2021	0	0	0	0	0	0	0	0	0	0	0	0	0	0	0	0	0	0	0	0	0	0	0	0	0	0	0	0	0	0	0	0	0	0	0	0	0	0	0	0	0	0	0	0	0	0	0
222	In UN Peacebuilding Commission discussion on the Sahel, @WorldBank notes "stagnation or recession" affecting all Sahel states with increased rates of "extreme poverty" which may persist until 2022. Lauds support of states for "accelerated COVID recovery," digital transformation.	2021	2	0	0	1	0	0	1	0	0	0	0	1	0	0	0	0	0	0	0	0	0	0	0	0	1	0	0	0	0	0	0	0	0	0	0	0	0	0	0	0	0	0	0	0	0	0	0
223	Today, a roundtable on Digital Sustainability took place by the public foundation Civil Initiative on Internet Policy with our support.Read more on how UNDP plans to ensure digital resilience in this rapidly changing world:https://t.co/6oiplJUEIN#peacebuilding https://t.co/CxUYFiutJL	2021	0	0	0	1	0	1	1	0	0	0	0	0	0	0	0	0	0	0	0	0	0	0	0	0	0	0	0	0	0	0	0	0	0	0	0	0	0	0	0	0	0	0	0	0	0	0	0
224	UNDP Digital Transformation Missionattaches great importance to strengthening cyber resilience, information &amp; protecting personal data.. preventing violent ideologies &amp; citizens digital rights protection should be considered together says @erkin1963#peacebuilding https://t.co/Fhqt2raFmu	2021	1	1	0	2	2	0	0	0	0	0	0	0	0	0	0	0	0	0	0	0	0	0	0	0	0	0	0	0	0	0	0	0	0	0	0	0	0	0	0	0	0	0	0	0	0	0	0
225	"As conflicts become increasingly digital, a crucial mindshift is needed towards embracing digital opportunities for more successful #peacebuilding". @ForensicArchi and @howtobuildpeace presented essential insights into the valuable impact of digital tools. #FriEntPBF2021	2021	1	1	0	0	0	1	0	0	0	0	0	0	0	0	0	0	0	0	0	0	0	0	0	0	0	0	0	0	0	0	0	0	0	0	0	0	0	0	0	0	0	0	0	0	0	0	0
226	Check out Julia Hofstetter's (@JSHofstetter) new INEF Report on digital peacebuilding https://t.co/veMQTJr5ng https://t.co/tI82NCNfMJ	2021	0	0	0	0	0	0	0	0	0	0	0	0	0	0	0	0	0	0	0	0	0	0	0	0	0	0	0	0	0	0	0	0	0	0	0	0	0	0	0	0	0	0	0	0	0	0	0
227	Social media, mobile phones, the Internet, and other technological tools turn into digital witnesses and tools for peacebuilding. https://t.co/70F01NfSDa #TechNews #ICTforPeace #TechForGood #TechForPeace https://t.co/PmJItUXaDm	2021	0	1	0	3	0	3	0	0	0	0	0	0	0	0	0	0	0	0	0	0	0	0	0	0	0	0	0	0	0	0	0	0	0	0	0	0	0	0	0	0	0	0	0	0	0	0	0
228	Great learning opportunity from @GIFTC_official @ErinSaltman for those interested in digital peacebuilding! w/ @AfPeacebuilding working group on peace+tech May 6th https://t.co/HH4FIVB0VV	2021	0	0	0	1	0	0	0	0	0	0	0	0	0	0	0	0	0	0	0	0	0	0	0	0	0	0	0	0	0	0	0	0	0	0	0	0	0	0	0	0	0	0	0	0	0	0	0
229	With the rise of social media and digital networks, the expression of hate can spread faster and wider than ever.Are you a youth with keen interest in peacebuilding and human rights advocacy?	2021	0	0	1	2	1	0	1	0	0	0	0	0	0	0	0	0	0	0	0	0	0	0	0	0	0	0	0	0	0	1	0	0	0	0	0	0	0	0	0	0	0	0	0	0	0	0	0
230	Im excited to be working on a new #Policy Brief on Cognitive-Affective Mapping &amp; Digital #Peacebuilding for the @TodaInstitute this week. Many thanks to Dr. @LisaSchirch for the ongoing support &amp; guidance! #conflictresolution #peaceresearch #peacetech #ideology	2021	0	0	0	1	0	0	0	0	0	0	0	0	0	0	0	0	0	0	0	0	0	0	0	0	0	0	0	0	0	0	0	0	0	0	0	0	0	0	0	0	0	0	0	0	0	0	0
231	Last call to apply! We are hiring a Doctoral Researcher for Andreas @hirblinger's project "An Apomediated Peace? The Role of Digital Technologies in International Peacebuilding"The deadline is on Sunday, the 18th of April!Apply here: https://t.co/wLKGcnyX1T @IHEID https://t.co/s7jezSLjJD	2021	0	0	0	0	0	0	0	0	0	0	0	0	0	0	0	0	0	0	0	0	0	0	0	0	0	0	0	0	0	0	0	0	0	0	0	0	0	0	0	0	0	0	0	0	0	0	0
232	We're excited to be hosting two panels at #SthlmForumCan peace be built from a distance? Effective &amp; conflict-sensitive digital #peacebuildingUsing social media to build peace and inclusivity and to counter hate speech with @PAXvoorvrede Sign uphttps://t.co/4f2cQmkLUO https://t.co/EuoSl3qLrs	2021	0	0	2	3	2	0	1	0	0	0	0	0	0	0	0	0	0	0	0	0	0	0	0	0	0	0	0	0	0	0	0	0	0	0	0	0	0	0	0	0	0	0	0	0	0	0	0
233	During the 2nd week of #resolvPeaceCamps participants were learning how with digital storytelling they can create a local impact, developed negotiating skills through an online simulation game and learned different reconciliation and peacebuilding terms.#AsfarNGO #ErasmusPlus https://t.co/ZiBUABoytG	2021	0	0	1	4	0	3	0	0	0	0	0	0	0	0	0	0	0	0	0	0	0	0	0	0	0	0	0	0	0	0	0	0	0	0	0	0	0	0	0	0	0	0	0	0	0	0	0
234	HCC Employment: Internship: Digital Peacebuilding at Search for Common Ground https://t.co/onPh1SrlEe	2021	0	0	0	0	0	0	0	0	0	0	0	0	0	0	0	0	0	0	0	0	0	0	0	0	0	0	0	0	0	0	0	0	0	0	0	0	0	0	0	0	0	0	0	0	0	0	0
235	Together for Digital Peace .#digisive #parindey #Peace #peacebuilding @BasharatIssa https://t.co/AcHfswfhH2	2021	0	0	0	0	0	0	0	0	0	0	0	0	0	0	0	0	0	0	0	0	0	0	0	0	0	0	0	0	0	0	0	0	0	0	0	0	0	0	0	0	0	0	0	0	0	0	0
236	Good read on how the role of digital, within peacebuilding, has evolved and how local communities responded during the COVID crisis Pioneering Peace https://t.co/8IOqaKrQrQ via @peacedirect @UNPeacebuilding	2021	1	0	1	0	0	0	1	0	0	0	0	1	0	0	0	0	0	0	0	0	0	0	0	0	0	0	0	0	0	0	0	0	0	0	0	0	0	0	0	0	0	0	0	0	0	0	0
237	The Center for Media Studies and Peacebuilding (CEMESP) and partners have held a one-day specialized training workshop on womens Digital rights and online Abuses in Monrovia.https://t.co/tYjKV1dRMI https://t.co/qLqsYxxu6p	2021	0	1	1	2	1	1	1	0	0	0	0	0	0	0	0	0	0	0	0	0	0	0	0	0	0	0	0	0	0	0	0	0	0	0	0	0	0	0	0	0	0	0	0	0	0	0	0
238	CEMESP Trains Female Journalists on Women Digital Rights and Online Abuses - https://t.co/gKstRPwysU - The Center for Media Studies and Peacebuilding (CEMESP) and partners have held a one-day specialized training workshop on womens Digital rights and online Abuses in Monr... https://t.co/nbzMr4Z8sh	2021	0	1	1	2	1	1	0	0	0	0	0	0	0	0	0	0	0	0	0	0	0	0	0	0	0	0	0	0	0	0	0	0	0	0	0	0	0	0	0	0	0	0	0	0	0	0	0
239	We're recruiting! The CCDP is looking for a Doctoral Researcher for @hirblinger's SNSF-funded project An Apomediated Peace? The Role of Digital Technologies in International Peacebuilding. Deadline: April 18th, 2021Apply here: https://t.co/J1qYUM819n #jobopportunity https://t.co/gsY9AOLyVY	2021	0	0	0	0	0	0	0	0	0	0	0	0	0	0	0	0	0	0	0	0	0	0	0	0	0	0	0	0	0	0	0	0	0	0	0	0	0	0	0	0	0	0	0	0	0	0	0
240	Internship: Digital Peacebuilding, Search for Common Ground, Remote https://t.co/vC1Hznfkgy @SFCG_	2021	0	0	0	0	0	0	0	0	0	0	0	0	0	0	0	0	0	0	0	0	0	0	0	0	0	0	0	0	0	0	0	0	0	0	0	0	0	0	0	0	0	0	0	0	0	0	0
241	An opportunity for a junior comms person that is passionate about using digital media to support the transitional justice and peacebuilding agenda. Full details on the @_CSVR website! https://t.co/KU81UAib2e	2021	0	0	0	2	1	0	0	0	0	0	0	0	0	0	0	0	0	0	0	0	0	0	0	0	0	0	0	0	0	0	0	0	0	0	0	0	0	0	0	0	0	0	0	0	0	0	0
242	#Funding Humanity United invites applications for Digital Fund Micro-Grant - to support to access the digital tools needed to continue the peacebuilding work, even remotely, during the period of lockdown and restrictions brought about by COVID-19.https://t.co/2BOiOgNjmB https://t.co/tnyWwUMo9G	2021	0	1	1	0	0	1	1	0	0	0	0	1	0	0	0	0	0	0	0	0	0	0	0	0	0	1	0	0	0	0	0	0	0	0	0	0	0	0	0	0	0	0	0	0	0	0	0
243	Why #OnlineLearning? Accessible online solutions are sometimes the only way to reach remote or crisis-affected areas.Read about outstanding individuals who are driving positive change, having built their capacities with the help of digital tools.https://t.co/QfoCSC4nxh https://t.co/IzyKT7hO4c	2021	0	1	2	3	1	2	0	0	0	0	0	0	0	0	0	0	0	0	0	0	0	0	0	0	0	1	0	0	0	0	0	0	0	0	0	0	0	0	0	0	0	0	0	1	0	0	0
244	@ashabed I was studying conflict resolution when I became interested in #tech for peacebuilding. Thats when I took your course at @DebugAcademy and continued pursuing my passion as a software engineer serving the nonprofit community with digital technology for positive social change	2021	1	0	0	0	0	1	0	0	0	0	0	0	0	0	0	0	0	0	0	0	0	0	0	0	0	0	0	0	0	0	0	0	0	0	0	0	0	0	0	0	0	0	0	0	0	1	0
245	Challenges when it comes to strengthening womens engagement in peacebuilding efforts in local and refugee communities: Violence against women and girls.Increased care responsibilities.Loss of income and jobs.Regressive human rights.Digital divide b/tn women &amp; men https://t.co/xoYekndxYj	2021	0	0	1	1	1	0	0	0	0	0	0	0	0	0	0	0	0	0	0	0	0	0	0	0	0	0	0	0	0	0	0	0	0	0	0	0	0	0	0	0	0	0	0	0	0	0	0
246	Meer over ons project 'Transformative Heritage: politics, peacebuilding and digital restitution' vandaag in @gva - zie ook onze FB pagina: https://t.co/tXoT6IIulJ https://t.co/a0mP9bWFBH	2021	1	0	0	0	0	0	0	0	0	0	0	0	0	0	0	0	0	0	0	0	0	0	0	0	0	0	0	0	0	0	0	0	0	0	0	0	0	0	0	0	0	0	0	0	0	0	0
247	De-Weaponizing Digital Info does not come with a playbook. We need to iterate, adapt &amp; SHARE insights. Join @fhi360 @TechSoup Omelas, @MoonshotCVE &amp; @lovefrankieco to discuss - Mar 18, 12:30-2 EDT. Hosted by @AfPeacebuilding for Peacebuilding, Register: https://t.co/d2ogGRNa21 https://t.co/jDwIrOUN2B	2021	0	0	0	0	0	0	1	0	0	0	0	0	0	0	0	0	0	0	0	0	0	0	0	0	0	0	0	0	1	0	0	0	0	0	0	0	0	0	0	0	0	0	0	0	0	0	0
248	Since the start of the pandemic, we have supported local peacebuilding groups to take their work online, awarding over 230 grants as part of a Digital Inclusion Fund. Read about 5 women-led organisations here: https://t.co/1B0CYiUsge #InternationalWomensDay #IWD2021 https://t.co/lTqaXm42im	2021	0	0	3	1	0	1	1	0	0	0	0	0	0	0	0	0	0	0	0	0	0	0	0	0	0	0	0	0	0	0	0	0	0	0	0	0	0	0	0	0	0	0	0	0	0	0	0
249	Visual Voices AR Application- Telling Stories for Peacebuilding through Digital Graffiti https://t.co/AbMmfcsH7f via @FacebookWatch	2021	0	1	1	1	0	2	0	0	0	0	0	0	0	0	0	0	0	0	0	0	0	0	0	0	0	0	0	0	0	0	0	0	1	0	0	0	0	0	0	0	0	0	0	0	0	0	0
250	To all the women in peacebuilding &amp; P/CVE, S&amp;GBV, Digital Gender Inclussion and all those that champion the cause of women liberation, rights and development, in Africa and elsewhere, I say happy International Women Day. #Eqal4AllGender. #internationalwomensday2021	2021	0	0	4	0	1	0	1	0	1	0	0	0	0	0	0	0	0	0	0	0	0	0	0	0	0	0	0	0	0	0	0	0	0	0	0	0	0	0	0	0	0	0	0	0	0	0	0
251	We are recruiting a consultant with knowledge of #Peacebuilding #HateSpeech #Parliament #PVE and use of digital space to assist us with series of Consultation, Research and Knowledge Resource on Parliaments &amp; Hate Speech. https://t.co/hIbSA5CO4s	2021	0	0	0	1	0	0	0	0	0	0	0	0	0	0	0	0	0	0	0	0	0	0	0	0	0	0	0	0	0	0	0	0	0	0	0	0	0	0	0	0	0	0	0	0	0	0	0
252	As you tune in today's session on the future of peacebuilding at @UNDP's #PreventionForum, read @JMDMarley's 4 questions for empowering the #peacebuilding agenda, incl. potential of the #HDPnexus &amp; promise of #digital peacebuilding https://t.co/AQDkhrZART #StatesofFragility https://t.co/2N0xeLT0ps	2021	0	0	0	0	3	0	0	0	0	0	0	0	0	0	0	0	0	0	0	0	0	0	0	0	0	0	0	0	0	0	0	0	0	0	0	0	0	0	0	0	0	0	0	0	0	0	0
253	Technology for prevention &amp; peacebuilding #PreventionForum #DevelopmentDialogues"There is such a thing as digital drivers of conflict" @HelenaPuigL @altheamarieSo how do we get inside the algorithms, can they be made preventive?	2021	0	0	0	0	1	0	0	0	0	0	0	0	0	0	0	0	0	0	0	0	0	0	0	0	0	0	0	0	0	0	0	0	0	0	0	0	0	0	0	0	0	0	0	0	0	0	0
254	While GPP is in the planning phase for this year's @GenevaPeaceWeek, remember that you can find more than 70 videos and podcasts from the #GPW20 Digital Series. Watch and learn today! https://t.co/6Z1R5x8RV0	2021	0	0	0	1	0	0	0	0	0	0	0	0	0	0	0	0	0	0	0	0	0	0	0	0	0	0	0	0	0	0	0	0	0	0	0	0	0	0	0	0	0	0	0	0	0	0	0
255	Yesterday was Digital Learning Day - a day which our team used to reflect on the digital learning landscape of this past year. We wanted to highlight our 5-month online course on Conflict Analysis &amp; Peacebuilding with some highlights of our participants.#DigitalLearningDay https://t.co/zldVgfNviy	2021	0	0	1	4	0	1	0	0	0	0	0	0	0	0	0	0	0	0	0	0	0	0	0	0	0	0	0	0	0	0	0	1	0	0	0	0	0	0	0	0	0	0	0	0	0	0	0
256	#CEEProgram Theme 4: Civic Dialogue and Peacebuilding Fellows working on issues related to Civic Dialogue and Peacebuilding participate in trainings developed to address safety through digital identity, physical awareness, and psycho-social care. https://t.co/zQSKv7IOIR	2021	0	1	0	1	1	0	0	0	0	0	0	0	0	0	0	0	0	0	0	0	0	0	0	0	0	0	0	0	0	0	0	0	0	0	0	0	0	1	0	0	0	0	0	0	0	0	0
257	LANAO DEL SUR, @UNDPPH STRENGTHEN COLLABORATION FOR SUSTAINABLE PEACE &amp; DEV'T@lgu_lanaodelsur Gov. Mamintal Adiong, @UNDPRRSelva sign an MoU for:COVID-19 response &amp; recoveryPeacebuildingPVEDigital governance Renewable energyRead: https://t.co/hojuRMtgVf https://t.co/3MdzAZfcrg	2021	0	0	0	0	0	0	2	0	0	0	0	1	0	0	0	0	0	0	0	0	0	0	0	0	0	0	0	0	0	0	0	0	0	0	0	0	0	0	0	0	0	0	0	0	0	0	0
258	#Digital skills are becoming very important! #EU w/ @UN Recovery and Peacebuilding programme &amp; @EIB support young children &amp; teenagers in Mariupol by setting up an IT-Camp!More https://t.co/fitEdWMxHe@eu_near @EUDigitalEdu @EUDelegationUA @MattiMaasikas @kmathernova	2021	0	0	1	0	0	1	0	0	0	0	0	0	0	0	0	0	0	0	0	0	0	0	0	0	0	0	0	0	0	0	0	0	0	0	0	0	0	0	0	0	0	0	0	0	0	0	0
259	Interesting job opp at @SFCG_ to help build out our teams' digital peacebuilding capacities. Feel free to share around!https://t.co/JDIB0SK4Qv	2021	0	0	0	1	0	0	0	0	0	0	0	0	0	0	0	0	0	0	0	0	0	0	0	0	0	0	0	0	0	0	0	0	0	0	0	0	0	0	0	0	0	0	0	1	0	0	0
260	The research covered thematic issues on: Changes in ways women activists work Challenges to organizational sustainability for women-led peacebuilding orgs Exacerbated gendered digital divide Labor shifts &amp; demographic changes +unpaid care work@Gender_COVID19	2021	0	0	3	1	0	0	1	0	0	0	0	1	0	0	0	0	0	0	0	0	0	0	0	0	0	0	0	1	0	0	0	0	0	0	0	0	0	0	0	0	0	0	0	0	0	0	0
261	Building a healthy online ecosystem must be part of wider efforts to support peaceful &amp; just societies around the world!If you're passionate about &amp; experienced with digital peacebuilding tools, apply now as our new Digital Peacebuilding Specialist https://t.co/vLtlJINLgh https://t.co/UIpXcDF4Q4	2021	0	1	0	1	0	3	1	0	0	0	0	0	0	0	0	0	0	0	0	0	0	0	0	0	0	0	0	0	0	0	0	0	0	0	0	0	0	0	0	0	0	0	0	0	0	0	0
262	Enjoyed moderating a Town Hall with South Asian activists on #peacebuilding comms during #COVID. From threatening media freedom to growing the digital divide - COVID is changing how we talk about human rights in the #GlobalSouth. @peacemakersnetw @Smita_Sharma @simon_woell	2021	0	0	1	3	3	0	1	0	0	0	0	1	0	0	0	0	0	0	0	0	0	0	0	0	0	0	0	1	0	0	0	0	0	0	0	0	0	0	0	0	0	0	0	0	0	0	0
263	Several groups globally have used this piece to illustrate their programs and I just have to sayI am thrilled and humbled that a piece of my art is iconic for digital peacebuilding right now. https://t.co/zy3s3kNgqS	2021	0	0	0	1	0	0	0	0	0	0	0	0	0	0	0	0	0	0	0	0	0	0	0	0	0	0	0	0	0	0	0	0	0	0	0	1	0	0	0	0	0	0	0	0	0	0	0
264	It's 2021 and anyone serious about doing #peacebuilding just can't ignore the link btw 'online spaces' 'conflict &amp; peace'. Hope we agree on this.I'm very to share this #job opening for a Digital Peacebuilding Specialist w/ @SFCG_EU :@howtobuildpeace Spread the word? https://t.co/T5zG65mkCh	2021	0	0	0	1	0	1	0	0	0	0	0	0	0	0	0	0	0	0	0	0	0	0	0	0	0	0	0	0	0	0	0	0	0	0	0	0	0	0	0	0	0	0	0	0	0	0	0
265	Digital Peacebuilding in Action! Opening ceremony of 'United Creatives' launched to engage youth leaders, influencers &amp; creators to promote peace through digital action in &amp; : https://t.co/1EQ27z6SGn@EU_Maldives @UNDPasiapac @HardemanHildeML @AkikoFujii1 @lovefrankieco https://t.co/Pp8ph6hFD5	2021	0	0	1	2	0	0	0	0	0	0	0	0	0	0	0	0	0	0	0	0	0	0	0	0	0	0	1	0	0	0	0	0	0	0	0	0	0	0	0	0	0	0	0	0	0	0	0
266	Really exciting opportunity to come work at @SFCG_ as we develop our digital peacebuilding practice: https://t.co/Cl1pnrmbYQ	2021	0	0	0	0	0	0	0	0	0	0	0	0	0	0	0	0	0	0	0	0	0	0	0	0	0	0	0	0	0	0	0	0	0	0	0	0	0	0	0	0	0	0	0	0	0	0	0
267	Our @MeshkatComm project in Jordan creates space for youth, women, #community members, and local leaders to engage in conversations around #peace, tolerance, and resilience. Learn more: https://t.co/wsOci5ATNs#digital #tech #artists #youth #peacebuilding #creativity #dialogue https://t.co/u21nSS5bgA	2021	0	0	3	3	0	2	0	0	0	0	0	0	0	0	0	0	0	0	0	0	0	0	0	0	0	0	0	0	0	0	0	0	0	0	1	0	0	0	0	0	0	0	0	0	0	0	0
268	University students attend a training on #webcontent production &amp; digital storytelling, and how it can play a role in #peacebuilding, with @SidrahDar. https://t.co/nrUnRXchPU	2021	0	1	0	2	0	1	0	0	0	0	0	0	0	0	0	0	0	0	0	0	0	0	0	0	0	0	0	0	0	0	0	0	0	0	0	0	0	0	0	0	0	0	0	0	0	0	0
269	The #PeacePalace is open to visitors again, at least in a digital way. On Sat 27 Feb, you can join an interactive online #guidedtour at 1 pm (CET): https://t.co/J0ycrkGzfL. #peacethroughlaw #virtualvisit #onlinetour #thehague #denhaag #internationallaw #intlaw #peacebuilding https://t.co/43Vohi98IL	2021	0	0	0	2	0	1	0	0	0	0	0	0	0	0	0	0	0	0	0	0	0	0	0	0	0	0	0	0	0	0	0	0	0	0	0	0	0	0	0	0	0	0	0	0	0	0	0
270	Resource of the Day #NguvuPamoja "Incentivising #DigitalPeacebuilding in Kenya"https://t.co/U5895UGg5G	2021	0	0	1	0	0	0	0	0	0	0	0	0	0	1	0	0	0	0	0	0	0	0	0	0	0	0	0	0	0	0	0	0	0	0	0	0	0	0	0	0	0	0	0	0	0	0	0
271	The youth are at the core of peacebuilding even when they are most vulnerable online. Like many others, violent extremists and those who incite hate speech have also left their digital mark in the new normal.As advocates for peace, its time we leave ours as well. https://t.co/R9EncY4jWi	2021	0	0	1	4	1	2	0	0	0	0	0	0	0	0	0	0	0	0	0	0	0	0	0	0	0	0	0	0	0	1	0	0	0	0	0	0	0	0	0	0	0	0	0	0	0	0	0
272	Such an important aspect of digital peacebuilding... https://t.co/lP4cwNcK41	2021	0	0	0	0	0	0	0	0	0	0	0	0	0	0	0	0	0	0	0	0	0	0	0	0	0	0	0	0	0	0	0	0	0	0	0	0	0	0	0	0	0	0	0	0	0	0	0
273	For Geneva Peace Week 2020, we invited more than 100 collaborating institutions to share their peacebuilding expertise in podcast and video form.Follow @GenevaPeaceWeek to see more of the #GPW20 digital series! https://t.co/MEP5h2ttfs	2021	0	0	0	0	0	0	0	0	0	0	0	0	0	0	0	0	0	0	0	0	0	0	0	0	0	0	0	0	0	0	0	0	0	0	0	0	0	0	0	0	0	0	0	0	0	0	0
274	#WFH x #Peacebuilding means a 'new normal' during #COVID19 Check out how Maskani is helping peacebuilders in Kenya with #digitalpeacebuilding. https://t.co/c4KYqk4gRv	2021	0	0	1	0	0	0	1	0	0	0	0	1	0	1	0	0	0	0	0	0	0	0	0	0	0	0	0	0	0	0	0	0	0	0	0	0	0	0	0	0	0	0	0	0	0	0	0
275	Call for Trainers: ISOOKO-CPD in Digital Archiving and PeacebuildingFor more details visit: https://t.co/8k0n7bVawg https://t.co/3dG5HkJej1	2021	0	1	0	0	0	0	0	0	0	0	0	0	0	0	0	0	0	0	0	0	0	0	0	0	0	0	0	0	0	0	0	0	0	0	0	0	0	0	0	0	0	0	0	0	0	0	0
276	Call for Applicants: ISOOKO-CPD in Digital Archiving and Peacebuilding.For more details visit: https://t.co/0LKNBOUKny https://t.co/Fep4nQqbjO	2021	0	0	0	0	0	0	0	0	0	0	0	0	0	0	0	0	0	0	0	0	0	0	0	0	0	0	0	0	0	0	0	0	0	0	0	0	0	0	0	0	0	0	0	0	0	0	0
277	Now accepting #proposals -Development of Online Training Modules-Trainer: Digital Capacity BuildingThe positions will support local South Asia organizations in implementing community-level peacebuilding projects #EUForeignPolicy @AHA_Project_https://t.co/dSD9i2yL9Q https://t.co/GWtDXkXvy6	2021	0	1	1	1	0	0	0	0	0	0	0	0	0	0	0	0	0	0	0	0	0	0	0	0	0	0	0	0	0	0	0	0	0	0	0	0	0	0	0	0	0	0	0	1	0	0	0
278	@ani_digital @ANI Peacebuilding by Nazi sympathizing regime..lol	2021	0	0	0	0	0	0	0	0	0	0	0	0	0	0	0	0	0	0	0	0	0	0	0	0	0	0	0	0	0	0	0	0	0	0	0	0	0	0	0	0	0	0	0	0	0	0	0
279	Part of our @MeshkatComm program in Jordan, the Digital Youth Network provides young Jordanians with the means to engage in digital contributions to #peace in safe and positive ways. Learn more: https://t.co/wsOci5ATNs#peacebuilding #tech #inclusion #youth #socialchange https://t.co/PLpSJ1T63V	2021	1	0	3	1	1	0	2	0	0	0	0	0	0	0	0	0	0	0	0	0	0	0	0	0	0	0	0	0	0	0	0	0	0	0	0	0	0	0	0	0	0	0	0	0	0	1	0
280	This is @MarcGarneau first virtual meeting as Minister of Foreign Affairs, speaking at conference for the UN peacebuilding fund. A big welcome to the world of digital diplomacy! And thumbs up for 15MCAD pledge! @NorwayinCanada @NorwayAmbCanada #InvestInPeace https://t.co/eUOXgCo66b	2021	0	0	0	2	0	1	0	0	0	0	0	0	0	0	0	0	0	0	0	0	0	0	0	0	0	0	0	0	0	0	0	0	0	0	0	0	0	0	0	0	0	0	0	0	0	0	0
281	In partnership with other organizations, we have been using events and other digital platforms to teach peacebuilding, the most recent event was aTech4Peace Booth camp held at Jungo Hub from Dec 1-4 2020.#defyhatenow https://t.co/uByNt8Kb66	2021	0	0	0	0	0	1	1	0	0	0	0	0	0	0	0	0	0	0	0	0	0	0	0	0	0	0	0	0	0	0	0	0	0	0	0	0	0	0	0	0	0	0	0	0	0	0	0
282	The training provided #digital solutions to #PeaceBuilding by improving #Communication between communities, promoting #peaceful and #positive messaging, and sensitizing young people about #HumanRights and #CivicResponsibility. @AuswaertigesAmt @GermanyDiplo 2/2 https://t.co/Wwi1rogN1C	2021	0	1	1	1	2	0	0	0	0	0	0	0	0	0	0	0	0	0	0	0	0	0	0	0	0	0	0	0	0	0	0	0	0	0	0	0	0	0	0	0	0	0	0	0	0	0	0
283	Weve seen opportunities such as the chance to address global inequalities along age and gender demographic lines with the shift to a more virtual world. However, the ethical challenges that the digital peacebuilding world presents should not be overlooked https://t.co/UklWpKVgtk	2021	0	0	2	1	0	0	0	0	0	0	0	0	0	0	0	0	0	0	0	0	0	0	0	0	0	0	0	0	0	0	0	0	0	0	0	0	0	0	0	0	0	0	0	0	0	0	0
284	What does #peacebuilding look like in the digital age?From autonomous weapons, to online mediation, to data on human migration, technology has an important role to play in crisis settings. Bring your ideas to the table at #RightsCon 2021: https://t.co/x8jdxsRbc3. https://t.co/pQSr8she7T	2021	1	1	0	2	1	1	0	0	0	0	0	0	0	0	0	0	0	0	0	0	0	0	0	0	0	0	0	0	0	0	0	0	0	0	0	0	0	0	0	0	0	0	0	0	0	0	0
285	Got something to say on #peacetech or #digitalpeacebuilding? This year's @rightscon has a category on peacebuilding and digital humanitarianism. Submit a session proposal by January 26! https://t.co/Egi1fvvYGb	2021	0	0	0	0	1	0	0	0	0	0	0	0	0	0	0	0	0	0	0	0	0	0	0	0	0	0	0	0	0	0	0	0	0	0	0	0	0	0	0	0	0	0	0	0	0	0	0
286	At 5pm today, well be launching this wonderful new book by @PaulJReilly!Digital Contention in a Divided Society, out now!! Link below #research #NorthernIreland #socialmedia #NewRelease #peacebuilding https://t.co/SphaeUj0Vb	2021	0	0	0	0	0	0	0	0	0	0	0	0	0	0	0	0	0	0	0	0	0	0	0	0	0	0	0	0	0	0	0	0	0	0	0	0	0	0	0	0	0	0	0	0	0	0	0
287	From the Blog Archives 'Maskani is Our New Normal- Exploring Digital Peacebuilding in Kenya, Working from Home' (2020)By: Fredrick Ogenga Ph.D (@braco_od)https://t.co/c4KYqjMFZX	2021	0	0	1	0	0	0	0	0	0	0	0	0	0	1	0	0	0	0	0	0	0	0	0	0	0	0	0	0	0	0	0	0	0	0	0	0	0	0	0	0	0	0	0	0	0	0	0
288	Is doing two talks today! First a Digital Talks on Conflict Styles and Strategies for ASFAR at 1pm UK time. https://t.co/le1VyiTpIu #peacebuilding #conflictresolution #youth	2021	0	0	1	0	0	0	0	0	0	0	0	0	0	0	0	0	0	0	0	0	0	0	0	0	0	0	0	0	0	0	0	0	0	0	0	0	0	0	0	0	0	0	0	0	0	0	0
289	As COVID-19 forces peacebuilding online, the question of who has access to the digital world and who does not is critical. Our latest paper examines the impact of COVID-19 on peacebuilding practice, power dynamics and conflict: https://t.co/sDqJ5aqsNh https://t.co/88sxCr7Veo	2021	0	0	0	0	0	0	0	0	0	0	0	0	0	0	0	0	0	0	0	0	0	0	0	0	0	0	0	0	0	0	0	0	0	0	0	0	0	0	0	0	0	0	0	0	0	0	0
290	EU, UNDP Call on Youth Leaders to join United Creatives for Digital Peacebuilding in Sri Lanka and theMaldives https://t.co/sOYz8rGuF7	2021	0	0	2	0	0	0	0	0	0	0	0	0	0	0	0	0	0	0	1	0	0	0	0	0	0	0	0	0	0	0	0	0	0	0	0	0	0	0	0	0	0	0	0	0	0	0	0
291	EU, UNDP call on youth leaders to join United Creatives for digital peacebuilding: The United Nations Development Programme (UNDP) and the EU are calling on youth leaders, influencers, and creators to promote peace https://t.co/kWdbqkbfMi #FinancialChronicle #Srilanka #LK	2021	0	0	1	0	0	0	0	0	0	0	0	0	0	0	0	0	0	0	0	0	0	0	0	0	0	0	0	0	0	0	0	0	0	0	0	0	0	0	0	0	0	0	0	0	0	0	0
292	EU, UNDP call on youth leaders to join United Creatives for digital peacebuilding #SriLanka #lka https://t.co/PJysToVwly	2021	0	0	1	0	0	0	0	0	0	0	0	0	0	0	0	0	0	0	0	0	0	0	0	0	0	0	0	0	0	0	0	0	0	0	0	0	0	0	0	0	0	0	0	0	0	0	0
293	We're looking forward to @HybridCommPeace's first event next Tuesday: ICTs, #SocialMedia and #Peacebuilding!Speakers include:- @dianadajer on international perspectives of peacetech- @PaulJReilly on his new book 'Digital contention in a divided society'Check it out https://t.co/5RRsnbJUWm	2021	0	0	0	1	0	0	0	0	0	0	0	0	0	0	0	0	0	0	0	0	0	0	0	0	0	0	0	0	0	0	0	0	0	0	0	0	0	0	0	0	0	0	0	0	0	0	0
294	Increasing digital inclusion for peace through 233 grantsDeveloping vital resources for local #peacebuilding Relaunching the analysis and mapping platform @insightconflict ...Read more of what our member @peacedirect is proud of in 2020 https://t.co/uWcjRYYKDZ	2021	1	0	2	2	0	1	1	0	0	0	0	0	0	0	0	0	0	0	0	0	0	0	0	0	0	0	0	0	0	0	0	1	0	0	0	0	0	0	0	0	0	0	0	0	0	0	0
295	We're back with our first #newsletter of 2021! From Boston, @DaccordYves of @BKCHarvard and ex-@ICRC shares his thoughts on: Rebuilding a new social contract Digital surveillance and #COVID19 A new blueprint for peacebuildingCheck it out: https://t.co/sb8KLj7ptV https://t.co/XB1EUsJcHA	2021	0	0	0	0	0	0	1	0	0	0	0	1	0	0	0	0	0	0	0	0	0	0	0	0	0	0	0	0	0	0	0	0	0	0	0	0	0	0	0	0	0	0	0	0	0	0	0
296	#AcademicTwitter dear colleagues, I'm co-editor with @swisspeace peer-reviewed Working Papers &amp; we'd like to increase visibility for research on #WPS, digital peacebuilding or urban conflict. So if you know an early scholar, please send them my way https://t.co/bKIwhpAecf https://t.co/UUXtoTJJJj	2021	0	0	0	0	0	0	0	0	0	0	0	0	0	0	0	0	0	0	0	0	0	0	0	0	0	0	0	0	0	0	0	0	0	0	0	0	0	0	0	0	0	0	0	0	0	0	0
297	Webinar | 14 January, 1pm (UK) We'll explore how digital tools can support peacebuilding, with a focus on the new #PeaceFem mobile app on womens inclusion in peace processes. With @BadanjakSanja @devgeoc @fionaknaeussel &amp; @benjbachhttps://t.co/ayEeA6vLFn	2020	0	2	2	0	0	1	1	0	0	0	0	0	0	0	0	0	0	0	0	0	0	0	0	0	0	0	0	0	0	0	0	0	0	1	0	0	0	0	0	0	0	0	0	0	0	0	0
298	Great position at @Gens_For_Peace #Digital #Learning Specialist, Generations for Peace, #Jordanhttps://t.co/LXnripFjy0#youth #education #sport #conflictresolution #sdgs #peacebuilding	2020	0	0	1	2	0	0	0	0	0	0	0	0	0	0	0	0	0	0	0	0	0	0	0	0	0	0	0	0	0	0	0	0	0	0	0	0	0	0	0	0	0	0	0	0	0	0	0
299	Are you interested in pursuing a PhD project on Digital Peacebuilding? Spend your winter break wisely and apply to @IHEID by 15 January! We will advertise a three-year PhD researcher position later in the year, which can get you funded. https://t.co/C9l6KdWiiT PM for Details! https://t.co/GSyI7MzAnE	2020	0	0	0	0	0	0	0	0	0	0	0	0	0	0	0	0	0	0	0	0	0	0	0	0	0	0	0	0	0	0	0	0	0	0	0	0	0	0	0	0	0	0	0	0	0	0	0
300	Construccin de Paz Digital 101Consolidation de La paix numrique 101Digital Peacebuilding 101You can now take this on WhatsApp in French, Spanish, and English . Use Whatsapp to text Hello to +1 (857) 242-6867 or sign up for Whatsapp messages here: https://t.co/l4y0ShyZ6g https://t.co/hi0a64WbHZ	2020	0	0	0	0	0	0	0	0	0	0	0	0	0	0	0	0	0	0	0	0	0	0	0	0	0	0	0	0	0	0	0	0	0	0	0	0	0	0	0	0	0	0	0	0	0	0	0
301	Media literacy and digital peacebuilding are the first steps towards increasing tolerance and reducing hate speech on both sides! #PakAfghanMediaConclave https://t.co/nwyyZmWOj1	2020	0	0	0	3	1	1	0	0	0	0	0	0	0	0	0	0	0	0	0	0	0	0	0	0	0	0	0	0	0	0	0	0	0	0	0	0	0	0	0	0	0	0	0	0	0	0	0
302	Media Literacy and Digital Peacebuilding are baby steps towards increasing tolerance and reducing hate speech. #PakAfghanMediaDialogue @payf_eng https://t.co/x8dUZt5imt	2020	0	0	0	1	1	1	0	0	0	0	0	0	0	0	0	0	0	0	0	0	0	0	0	0	0	0	0	0	0	0	0	0	0	0	0	0	0	0	0	0	0	0	0	0	0	0	0
303	Bringing people together through face-to-face contact is fundamental to #peacebuilding. COVID-19 has turned this on its head. If digital engagement is to become the status quo we need to think hard about who gains and who loses from this. - Lucy Holdaway @intalert #PeaceExchange https://t.co/HMYmwiDbyH	2020	1	0	0	1	0	0	1	0	0	0	0	1	0	0	0	0	0	0	0	0	0	0	0	0	0	0	0	0	0	0	0	0	0	0	0	0	0	0	0	0	0	0	0	0	0	1	0
304	#Job Alert: The Programs Unit at @SFCG_ is seeking an intern for the Spring 2021 to provide support to the organizations evolving digital peacebuilding programs, partnerships and capacity building initiatives.https://t.co/szpXrEaSf4 https://t.co/dByTmJ2nv4	2020	1	0	0	1	0	0	1	0	0	0	0	0	0	0	0	0	0	0	0	0	0	0	0	0	0	0	0	0	0	0	0	0	0	0	0	0	0	0	0	0	0	0	0	1	0	0	0
305	AfP and the Digital Peace Factory invite you to participate in judging this digital peacebuilding contest! Help us vote on the top memes helping to build peace in the US. Click this link to vote for the memes you like by giving them up to 5 stars ! https://t.co/sSsX6NUN37 https://t.co/m87dXSuZM8	2020	0	0	0	0	0	0	0	0	0	0	0	0	0	0	0	0	0	0	0	0	0	0	1	0	0	0	0	0	0	0	0	0	0	0	0	0	0	0	0	0	0	0	0	0	0	0	0
306	Learn about a digital workshop on women peace building, hosted by the Swedish Dialogue Institute for the Middle East and North Africa, @FBAFolke &amp; @KvinnaKvinnaME in November. It aimed at advancing the #WPS Agenda, in the context of Palestine. https://t.co/RPWsGAIxi5 #UNSCR1325 https://t.co/OklxUrQTDu	2020	0	0	2	0	0	0	0	0	0	0	0	0	0	0	0	0	0	0	0	0	0	0	0	0	0	0	0	0	0	0	0	0	0	0	0	0	0	0	0	0	0	0	0	0	0	0	0
307	Next up is another day of CDACL Vol. 1... Day 4 is introduction to content personalization, feed analysis in part of Digital Behavior and Ideology webinar (experimental 5-day program connecting media literacy, peacebuilding and AI). #person_alization	2020	0	0	0	4	0	0	0	0	0	0	0	0	0	0	0	0	0	0	0	0	0	0	0	0	0	0	0	0	0	0	0	1	0	0	0	0	0	0	0	0	0	0	0	0	0	0	0
308	Refugees from #SouthSudan in #Uganda are not just facing a pandemic, so @platformngo are working to provide workshops on #trauma #healing digital &amp; media #literacy #repair #education #peacebuilding Meet @IamJaiksana at #DOTS2020! https://t.co/MaQom4RxiR	2020	0	0	2	3	0	1	0	0	0	0	0	0	0	0	0	0	0	1	0	0	0	0	0	1	0	0	0	0	0	0	0	0	0	0	0	0	0	0	0	0	0	0	0	0	0	0	0
309	#UNSC Arria on Youth Peace &amp; Security hosted by @SAMissionNY. Amb @sprasadfj called on UN to increase investments in digital peacebuilding; mainstreaming young peoples initiatives into development and peace operations and increasing dialogue between young people and leaders. https://t.co/hGnxa8YGB9	2020	1	0	2	1	1	1	0	0	0	0	0	0	0	0	0	0	0	0	0	0	0	0	0	0	0	0	0	0	0	0	0	0	0	0	0	0	0	0	0	0	0	0	0	0	0	0	0
310	.@elaruni Peacebuilding Adviser @intalert will provide reflections on the impact of COVID-19 on peacebuilding practice, touching on the macro-level and ethical questions relating to contact theory, digital methodologies and the localisation of peacebuilding.	2020	0	0	1	1	0	0	1	0	0	0	0	1	0	0	0	0	0	0	0	0	0	0	0	0	0	0	0	0	0	0	0	0	0	0	0	0	0	0	0	0	0	0	0	0	0	0	0
311	#PeaceCon2020 : Are you outside of DC? Be a first mover in this new digital #democracy space! We @BeeckCenter wrote a playbook that includes the new House rules #Congress #peacebuilding #dialogue #policy #Governance https://t.co/DaaN2LzCnk	2020	0	0	0	1	1	1	0	0	0	0	0	0	0	0	0	0	0	0	0	0	0	0	0	0	0	0	0	0	0	0	0	0	0	0	0	0	0	0	0	0	0	0	0	0	0	0	0
312	Want to get a deeper understanding of the most pressing issues surrounding conflict and #peacebuilding today? Explore our #ReimaginingVictory digital series with @I_W_M, released this summer: https://t.co/pCp9kh4PJC https://t.co/Vnzx3V2oXu	2020	0	0	0	0	0	0	0	0	0	0	0	0	0	0	0	0	0	0	0	0	0	0	0	0	0	0	0	0	0	0	0	0	0	0	0	0	0	0	0	0	0	0	0	0	0	0	0
313	#Internship: Digital Peacebuilding, Search for Common Ground, Remote https://t.co/viCBl0hotQ @SFCG_	2020	0	0	0	0	0	0	0	0	0	0	0	0	0	0	0	0	0	0	0	0	0	0	0	0	0	0	0	0	0	0	0	0	0	0	0	0	0	0	0	0	0	0	0	0	0	0	0
314	25 young activists from Osh completed #Peacebuilding Media Laboratory on the basics of creating and promoting digital content, as well as practical training on leadership, communication and teamwork.https://t.co/WHgtysFoEI https://t.co/ZUjNngBKGG	2020	0	1	1	3	0	0	0	0	0	0	0	0	0	0	0	0	0	0	0	0	0	0	0	0	0	0	0	1	0	0	0	0	0	0	0	0	0	0	0	0	0	0	0	0	0	0	0
315	Join us on Thursday for the Panel Discussion!We will speak about the possibilities of digital peacebuildingFollow the live stream on the @YfPBiH Facebook page, leave your comments, and ask questions! https://t.co/i9Vt3WMTIR	2020	0	0	0	0	0	0	0	0	0	0	0	0	0	0	0	0	0	0	0	0	0	0	0	0	0	0	0	0	0	0	0	0	0	0	0	0	0	0	0	0	0	0	0	0	0	0	0
316	@DjSoxxy Digital Peacebuilding. Please go through my blog &amp; you'll see what I'm talking about Social Media, a Ticking Time Bomb. https://t.co/5VuIq9152F via @wordpressdotcom	2020	0	0	0	1	0	0	0	0	0	0	0	0	0	0	0	0	0	0	0	0	0	0	0	0	0	0	0	0	0	0	0	0	0	0	0	0	0	0	0	0	0	0	0	0	0	0	0
317	#DidYouKnow we are among 4 youth peacebuilding networks working with @UNITAR in developing a digital tool to support the work of young African women mediators? COMING SOON ! @UKinCameroon@unwomenafrica @WomenMediators @SitiBOussein @SZKhaled @FemWiseAfrica @sandrabisin @SFCG_ https://t.co/xbcJhMoT4X	2020	0	1	4	0	0	1	1	0	1	0	0	0	0	0	0	0	0	0	0	0	0	0	0	0	0	0	0	0	0	0	0	0	0	0	0	0	0	0	0	0	0	0	0	0	0	0	0
318	When #YouthLead on Women, Peace &amp; Security, it's time for innovation! #DidYouKnow that UNITAR was working w/ 4 youth peacebuilding networks on the development of a digital tool to support the work of young African women mediators?https://t.co/OezmXzxtNQ#Youth4Peace #WPS https://t.co/EontrV42GB	2020	1	1	4	0	1	1	1	0	1	0	0	0	1	0	0	0	0	0	0	0	0	0	0	0	0	0	0	0	0	0	0	0	0	0	0	0	0	0	0	0	0	0	0	0	0	0	0
319	Inspiring piece by @lgoetschel argues that 'military expenditure is a government task without a multiplier effect' and points to new fields of peacebuilding action in digital and urban innovations that create both security and economic gains (English translation via Nexis) https://t.co/8R0CTMH91o	2020	1	0	0	1	1	0	0	0	0	0	0	0	1	0	0	0	0	0	0	0	0	0	0	0	0	0	1	0	0	0	0	0	0	0	0	0	0	0	0	0	0	0	0	0	0	0	0
320	#ThrowbackThursday Talk From July, 2020, when Professor Fredrick Ogenga led a discussion on Understanding Online Polarization in Kenya: A Digital Peacebuilding Perspective.Check out the recording https://t.co/5Y7yllk3Xe	2020	0	0	1	2	1	1	0	0	0	0	0	0	0	1	0	0	0	0	0	0	0	0	0	0	0	0	0	0	0	0	0	0	0	0	0	0	0	0	0	0	0	0	0	0	0	0	0
321	#AWiM2020 Virtual Conference: Omnia Shawkat and Salma Athman on Digital storytelling role in peacebuilding in post conflict areas. Time: 10am WAT Watch here https://t.co/QHjFkFjBsFSubscribe, comment and share! #AWiM2020 #AWiMVirtual https://t.co/Jgnc2swAde	2020	0	0	0	2	0	1	0	0	0	0	0	0	0	0	0	0	0	0	0	0	0	0	0	0	0	0	0	0	0	0	0	0	0	0	0	0	0	0	0	0	0	0	0	0	0	0	0
322	Wonderful @RSADesignAwards workshop expertly led by @howtobuildpeace on peacebuilding, drivers of conflict, non violent communication and action. So important for all of us to reflect and think about how we choose act in the digital world and the impact we want to have.Thank you! https://t.co/2bTQZpoJq2	2020	0	0	0	2	1	0	0	0	0	0	0	0	0	0	0	0	0	0	0	0	0	0	0	0	0	0	1	0	0	0	0	0	0	0	0	0	0	0	0	0	0	0	0	0	0	0	0
323	We're thrilled to have @howtobuildup Co-Founders &amp; Directors @HelenaPuigL &amp; Michaela Ledesma leading our session, sharing their experience of transforming conflict in the digital age, by combining peacebuilding practices, participatory methodologies &amp; digital technologies	2020	1	0	1	1	0	0	0	0	0	0	0	0	0	0	0	0	0	0	0	0	0	0	0	0	0	0	0	0	0	0	0	0	0	0	0	0	0	0	0	0	0	0	0	0	0	0	0
324	It's workshop day @theRSAorg - we can't wait to welcome pupils to our session 'Peacebuilding online' with our partners @howtobuildup where we'll be exploring non-violent communications and digital conflict drivers, focusing on #RSAdeign Brief 3: Bridging The Divide! https://t.co/DyhQAP9cBk	2020	0	0	0	2	1	1	1	0	0	0	0	0	0	0	0	0	0	0	0	0	0	0	0	0	0	0	0	0	0	0	0	0	0	0	0	0	0	0	0	0	0	0	0	0	0	0	0
325	She is Shaohua Wang (Lizzie as she prefers). She is from China and is about to finish her MA in Gender and Peacebuilding, and since we launched this project she's one of the Digital Content Creator Assistants #UPEACER #Peacebuilder https://t.co/ZJ7hfsmdhm	2020	0	0	1	0	0	0	0	0	0	0	0	0	0	0	0	0	0	0	0	0	0	0	0	0	0	0	0	0	0	0	0	0	0	0	0	0	0	0	0	0	0	0	0	0	0	0	0
326	We are fully geared up and excited for our second cohort of Visualize digital media training on peacebuilding. Participants will come up with action plans on how to effectively and creatively engage young people, duty bearers in the country #Visualize4PeaceUg https://t.co/u69VSquW3w	2020	0	1	1	3	0	0	0	0	0	0	0	0	0	0	0	0	0	0	0	0	0	0	0	0	0	0	1	0	0	0	0	0	0	0	0	0	0	0	0	0	0	0	0	0	0	0	0
327	Please join us on Tues Dec 15, 1pm EST 6pm GMT for our first digital gala Shine a Light: A Global Livestream to celebrate the work of our tireless community of peace builders: https://t.co/blvKeJqZyr#event #peacebuilding #IsraeliPalestinian #p2p #MiddleEastPeace #Israel #Peace	2020	0	0	1	0	0	0	0	0	0	0	0	0	0	0	0	0	0	0	0	0	0	0	0	0	0	0	0	0	0	0	0	0	0	0	0	0	0	0	0	0	0	0	0	0	0	0	0
328	The #EU is set to develop strategic cooperation to enhance digital #diplomacy. This will have a decisive impact on #peacemediation #cybermediation and #peacebuilding. https://t.co/TEsTuUuI2r	2020	0	0	0	2	0	1	0	0	0	0	0	0	0	0	0	0	0	0	0	0	0	0	0	0	0	0	0	0	0	0	0	0	0	0	0	0	0	0	0	0	0	0	0	0	0	0	0
329	Interested in learning about how young people are using #digital spaces for political participation and #peacebuilding in fragile contexts?Watch this @ODIdev webinar with @staraboulsi, @HelenaPuigL, @Nandini_Tanya &amp; @Ibrahim4Yemen https://t.co/CZySefDJ2x	2020	0	0	2	2	0	0	0	0	0	0	0	0	0	0	0	0	0	0	0	0	0	0	0	0	0	0	0	0	0	0	0	0	0	0	0	0	0	0	0	0	0	0	0	0	0	0	0
330	@swisspeace is hiring for Digital Peacebuilding Expert. Do you have experience in using digital tools in peacebuilding? Position details here: https://t.co/z2zZJ7lAM7 #jobs #digitalpeacebuilding #peacetech	2020	0	1	0	0	0	1	0	0	0	0	0	0	0	0	0	0	0	0	0	0	0	0	0	0	0	0	0	0	0	0	0	0	0	0	0	0	0	0	0	0	0	0	0	0	0	0	0
331	"As peacebuilding goes digital, women parliamentarians are defining their own rules of engagement to advocate for peace and inclusion."https://t.co/gREcx2gUGW	2020	0	0	2	2	0	0	1	0	0	0	0	0	0	0	0	0	0	0	0	0	0	0	0	0	0	0	0	0	0	1	0	0	0	0	0	0	0	0	0	0	0	0	0	0	0	0	0
332	swisspeace Schweizerische Friedensstiftung seeks Digital Peacebuilding Expert (m/f/d) https://t.co/0AtH5jTluu https://t.co/Lrlum6dK1B	2020	0	0	0	0	0	0	0	0	0	0	0	0	0	0	0	0	0	0	0	0	0	0	0	0	0	0	0	0	0	0	0	0	0	0	0	0	0	0	0	0	0	0	0	0	0	0	0
333	Students @CCDP_IHEID, apply to join my new research project on digital peacebuilding as a research assistant next year! There's a lot to discover in this rapidly growing research field! https://t.co/8KQFlDLrDB	2020	0	0	0	0	0	0	0	0	0	0	0	0	0	0	0	0	0	0	0	0	0	0	0	0	0	0	0	0	0	0	0	0	0	0	0	0	0	0	0	0	0	0	0	0	0	0	0
334	We've shared about Maskani before, the social media and #peacebuilding project in Kenya w/ @braco_od, but Sheila Akinyi Owino brings her own story and insight to the project in this post. Watch this space / these digital peacebuilders &gt;&gt;&gt; #NguvuPamoja. https://t.co/BVugGQZ7kJ	2020	0	0	1	1	0	0	0	0	0	0	0	0	0	1	0	0	0	0	0	0	0	0	0	0	0	0	0	0	0	0	0	0	0	0	0	0	0	0	0	0	0	0	0	0	0	0	0
335	Arts-based Methods and Digital Technology for Peacebuilding during the time of COVID-19 - https://t.co/9bZSOe5B66 - Mobile Arts for Peace (MAP) and Changing the Story (CTS) hosted a three-day conference that focused on Education and Art for Peacebuilding from 5 7 August wi... https://t.co/CWalfNEtE6	2020	0	0	0	3	0	1	1	0	0	0	0	1	0	0	0	0	0	0	0	0	0	0	0	0	0	0	0	0	0	0	0	0	0	0	0	1	0	0	0	0	0	0	0	0	0	0	0
336	The latest episode of the #CCDPStudioSeries is out! Want to learn more about the use of #technology in #peacebuilding &amp; peace mediation processes? Watch the interview with Andreas @hirblinger &amp; Kathryn Gichini: https://t.co/jExpS29my7 #trustbuilding #mediation #AI #digital	2020	0	0	0	2	0	0	0	0	0	0	0	0	0	0	0	0	0	0	0	0	0	0	0	0	0	0	0	0	0	0	0	0	0	0	0	0	0	0	0	0	0	0	0	0	0	0	0
337	Watch a highlight video of the Isoko training on Peace and Values Education and Digital Technologies for Peacebuilding https://t.co/pb332CfR8x	2020	0	1	0	1	0	0	0	0	0	0	0	0	0	0	0	0	0	0	0	0	0	0	0	0	0	0	0	0	0	0	0	0	0	0	0	0	0	0	0	0	0	0	0	0	0	0	0
338	Digital Peacebuilding Expert (80 100 %) - https://t.co/Jl2YWl85Zu - swisspeace works to better understand the impact and leverage the positive potential of digital technologies in peacebuilding. This is shown in its active participation in the #CyberMediation Network and the... https://t.co/AlkOVxc464	2020	0	0	0	1	1	0	1	0	0	0	0	0	0	0	0	0	0	0	0	0	0	0	0	0	0	0	0	0	0	0	0	0	0	0	0	0	0	0	0	0	0	0	0	0	0	0	0
339	@atlanticfellows #JobAlert Digital Peacebuilding Expert https://t.co/iYQQ08Fy2h	2020	0	0	0	0	0	0	0	0	0	0	0	0	0	0	0	0	0	0	0	0	0	0	0	0	0	0	0	0	0	0	0	0	0	0	0	0	0	0	0	0	0	0	0	0	0	0	0
340	Job alert If you are interested in helping advance the use of digital tools in peacebuilding, and you like to work at the intersection of policy, practice, and research, then this may be for you Apply by 7 December! https://t.co/7oTuPVJwzx	2020	0	1	0	0	0	1	0	0	0	0	0	0	0	0	0	0	0	0	0	0	0	0	0	0	0	0	0	0	0	0	0	0	0	0	0	0	0	0	0	0	0	0	0	0	0	0	0
341	#JobAlert! We are looking for a Digital Peacebuilding Expert. Do you have experience in using digital tools in peacebuilding? Then follow this link to learn more: https://t.co/VLUkIBns6m #jobs #digitalpeacebuilding https://t.co/DmplAYiJmr	2020	0	1	0	1	0	1	0	0	0	0	0	0	0	0	0	0	0	0	0	0	0	0	0	0	0	0	0	0	0	0	0	0	0	0	0	0	0	0	0	0	0	0	0	0	0	0	0
342	Strengthening the Peacebuilding Role &amp; Protection of Women &amp; Girls in Conflicts in Africa organized by Ifa/zivik. @pedmia_shatu is a Journalist, Blogger, Fact-checker &amp; Digital Rights Advocate. She shares how the crisis in #Cameroon affects her!https://t.co/Q7p6dUTHhY	2020	0	1	2	1	1	0	0	0	1	0	0	0	0	0	0	0	0	0	0	0	0	0	0	0	0	0	0	0	0	1	0	0	0	0	0	0	0	0	0	0	0	0	0	0	0	0	0
343	Our member @swisspeace is looking for a Digital Peacebuilding Expert to combine #peacebuilding best practices, participatory methodologies &amp; digital technologies to address emerging challenges in peacebuilding!More information here: https://t.co/WVOKQZ62y3	2020	1	0	1	1	0	0	0	0	0	0	0	0	0	0	0	0	0	0	0	0	0	0	0	0	0	0	0	0	0	0	0	0	0	0	0	0	0	0	0	0	0	0	0	0	0	0	0
344	ISOOKO Project is a collaborative research project, investigating the potential use of digital technologies in support of peace education &amp; peacebuilding initiatives, in Kenya &amp; Rwanda.We aim to build a community platform for building peace through information-driven dialogue.	2020	0	0	2	2	2	2	1	0	0	0	0	0	0	1	0	0	1	0	0	0	0	0	0	0	0	0	0	0	0	0	0	0	0	0	0	0	0	0	0	0	0	0	0	0	0	0	0
345	Karma Ekmekji is the founder of #Diplowomen, a digital platform and initiative that aims at raising awareness on the essential role women play in the field of diplomacy and strengthening the network of women in diplomacy, negotiation, peacebuilding and peace-making. https://t.co/u8WbzjYRpf	2020	0	0	1	2	0	2	1	0	0	0	0	0	0	0	0	0	0	0	0	0	0	0	0	0	0	0	0	0	0	0	0	0	0	0	0	0	0	1	0	0	0	0	0	0	0	0	0
346	Join our team @swisspeace We've created a new, very timely and dearly needed role of a #digital #peacebuilding expert to help us both assess the implications of digital technologies and put them to more strategic useHappy to answer questions!https://t.co/qU3rvKZuKX https://t.co/VydZeZdWpL	2020	0	0	0	0	0	0	0	0	0	0	0	0	0	0	0	0	0	0	0	0	0	0	0	0	0	0	0	0	0	0	0	0	0	0	0	0	0	0	0	0	0	0	0	0	0	0	0
347	Are you an Editor? Do your educational contents?Would you love to #volunteer with a peacebuilding organization?We are in the search for an Editor who will edit our #TeachPeaceEarly #LessonManual for final conversion to a digital tool?Are you interested?See flyers for details https://t.co/ee3gUrbKfe	2020	0	1	0	1	0	1	0	0	0	0	0	0	0	0	0	0	0	0	0	0	0	0	0	0	0	0	0	0	0	0	0	0	0	0	0	0	0	0	0	0	0	0	0	0	0	0	0
348	Enter the Digital Peace Factory Contest! Win cash prizes for making memes, GIFs &amp; digital videos.@todapeaceinst is working w/ AfP &amp; other partners on digital peacebuilding efforts to address polarization around the US election.Learn more here: https://t.co/gmNqpq44Ch https://t.co/bqG0nhxVig	2020	0	0	0	1	1	0	1	0	0	0	0	0	0	0	0	0	0	0	0	0	0	0	0	0	0	0	0	0	0	0	0	0	0	0	0	0	0	0	0	0	0	0	0	0	0	0	0
349	From digital adaptation to shifts in funding, our latest blog shares the findings from a second consultation on #COVID19 and local #peacebuilding, convened with @CSP_Peace and @peacedirect. Read it here: https://t.co/0gLPLj77hz	2020	0	0	1	0	0	0	2	0	0	0	0	1	0	0	0	0	0	0	0	0	0	0	0	0	0	0	0	0	1	0	0	0	0	0	0	0	0	0	0	0	0	0	0	0	0	0	0
350	From digital adaptation to shifts in funding, our new blog shares the findings from our second consultation on #COVID19 and local #peacebuilding, convened with @CSP_Peace and @HumanityUnited.Read it herehttps://t.co/e8jJ0Qpgba #ShiftPower4Peace	2020	0	0	0	0	0	0	1	0	0	0	0	1	0	0	0	0	0	0	0	0	0	0	0	0	0	0	0	0	0	0	0	0	0	0	0	0	0	0	0	0	0	0	0	0	0	0	0
351	@charbeljreich @mortada29 @SynapsNetwork Great research!Follow-up research could focus on women &amp; youth.#Lebanon needs a political party that transcends all parties with:- A political program based on the #SDGs- Women (equality, peacebuilding)- Youth (climate emergency, digital economy)https://t.co/qIYxUiHXi4	2020	1	0	3	0	0	0	1	0	0	0	0	0	0	0	0	0	0	0	0	0	0	0	0	0	0	0	0	0	0	0	0	0	0	0	0	0	0	0	0	0	0	0	0	0	0	0	0
352	@Bryson_M @stuartathompson This weekend I'm attending a digital peacebuilding conference focused on just this question. https://t.co/DZOl9c3joc	2020	0	0	0	0	0	0	0	0	0	0	0	0	0	0	0	0	0	0	0	0	0	0	0	0	0	0	0	0	0	0	0	0	0	0	0	0	0	0	0	0	0	0	0	0	0	0	0
353	Youth are giving their perception of the knowledge and skills on peace and values and the use of digital technologies for peacebuilding acquired into the training and how they might translate them into practice. https://t.co/XHwHV2vg6V	2020	0	1	1	0	0	1	0	0	0	0	0	0	0	0	0	0	0	0	0	0	0	0	0	0	0	0	0	0	0	0	0	0	0	0	0	0	0	0	0	0	0	0	0	0	0	0	0
354	Thanks to Giordano Segneri, Governance &amp; Peacebuilding Team Leader @UNDPArabStates, for this article. For more on this, watch the Generation Digital Citizenship session with Giordano, @ACRundp from @UNDPinTUNISIA, Basma Saeed from @UNDP_Sudan @UNDPAccLabs: https://t.co/eD29MljsLq https://t.co/XBloigBd9i	2020	0	0	2	0	0	0	0	0	0	0	0	0	0	0	0	0	0	1	0	1	0	0	0	0	0	0	0	0	0	0	0	0	0	0	0	0	0	0	0	0	0	0	0	0	0	0	0
355	The last day of #GPW20 is here. Today, is entirely dedicated to Environment, Climate, Conflict and Peacebuilding! Along with the Live Sessions, you can also watch and listen to the digital instalments under this track that are now live on the mobile app. https://t.co/wjgvN9Hb16	2020	0	0	0	0	0	0	1	0	0	0	0	0	0	0	0	0	0	0	0	0	0	0	0	0	0	0	0	0	0	0	0	0	0	0	0	0	0	0	0	0	0	0	0	0	0	0	0
356	Looking to destress during this turbulent election season? Enter the Digital Peace Factory Contest! Create fun digital peacebuilding content to help Americans listen &amp; find common ground during #Election2020.Learn more about the contest here: https://t.co/gmNqpq44Ch	2020	0	0	0	1	0	0	0	0	0	0	0	0	0	0	0	0	0	0	0	0	0	0	0	0	0	0	0	0	0	0	0	0	0	0	0	0	0	0	0	0	0	0	0	0	0	0	0
357	Head over to our app to watch and listen to the digital instalments for our themes "Harnessing the Economy for Peace" and "Peacebuilding in the COVID-19 Era and Beyond"Stream the podcasts on Spotify, Amazon Music, Google Music, Apple iTunes, and Podbean!#GPW20 https://t.co/eNAjr6cjIo	2020	0	1	0	0	0	0	1	0	0	0	0	1	0	0	0	0	0	0	0	0	0	0	0	0	0	0	0	0	0	0	0	0	0	1	0	0	0	0	0	0	0	0	0	0	0	0	0
358	Today the @Isooko team in #Rwanda started a three day youth training on Peace and Values Education and Digital technologies for peacebuilding at the Kigali Genocide Memorial. https://t.co/QysB75RZkw	2020	0	1	2	1	0	0	0	0	0	0	0	0	0	0	0	0	1	0	0	0	0	0	0	0	0	0	0	0	0	0	0	0	0	0	0	0	0	0	0	0	0	0	0	0	0	0	0
359	Out now! The new edition of the propos on digital technologies in #peacebuilding. Congrats to my colleagues and members of the Swiss Platform for Peacebuilding #KOFF and @swisspeace for insightful contributions! @Ahmed_eleiba https://t.co/xsmwYoQqL3	2020	0	0	0	0	0	0	0	0	0	0	0	0	0	0	0	0	0	0	0	0	0	0	0	0	0	0	0	0	0	0	0	0	0	0	0	0	0	0	0	0	0	0	0	0	0	0	0
360	Two days later, 29 sessions wiser. YOU added the extra oomph to the peacebuilding discussions that began yesterday by sharing your views with us. Lets keep the conversation going! Use #GPW20 to relay messages from the sessions and digital series that strike a chord with you.	2020	0	0	0	0	0	0	0	0	0	0	0	0	0	0	0	0	0	0	0	0	0	0	0	0	0	0	0	0	0	0	0	0	0	0	0	0	0	0	0	0	0	0	0	0	0	0	0
361	New propos on digital tech in #peacebuilding with an insightful article by my colleague @Ahmed_eleiba. https://t.co/JlJRlZYs7K	2020	0	0	0	0	0	0	0	0	0	0	0	0	0	0	0	0	0	0	0	0	0	0	0	0	0	0	0	0	0	0	0	0	0	0	0	0	0	0	0	0	0	0	0	0	0	0	0
362	Thanks to our fantastic speakers @staraboulsi (Chair), @HelenaPuigL, @Nandini_Tanya &amp; @Ibrahim4Yemen, and everyone who joined today's webinar on digital youth peacebuilding! The video and podcast will be available on our website soon: https://t.co/pW4NKrDYA0 #PeaceTech	2020	0	0	1	0	0	0	0	0	0	0	0	0	0	0	0	0	0	0	0	0	0	0	0	0	0	0	0	0	0	0	0	0	0	0	0	0	0	0	0	0	0	0	0	0	0	0	0
363	Great insights f/ @HelenaPuigL at the @ODIdev webinar on #digital #peacebuilding, chaired by @staraboulsi. Helena on @netflix's 'Social Dilemma': "it's like they compared #socialmedia to smoking". Need to be careful of oversimplification #DigitalYouth https://t.co/9o9eW9HJcI	2020	0	0	1	1	0	0	0	0	0	0	0	0	0	0	0	0	0	0	0	0	0	0	0	0	0	0	0	0	0	0	0	0	0	0	0	0	0	0	0	0	0	0	0	0	0	0	0
364	Youth peacebuilders need to think about human-centred design to ensure digital innovations really serve those who need to use them, stresses @howtobuildpeace's @HelenaPuigL https://t.co/pW4NKrDYA0 #PeaceTech https://t.co/RxXv25xv7r	2020	1	0	1	0	0	0	0	0	0	0	0	0	1	0	0	0	0	0	0	0	0	0	0	0	0	0	0	0	0	0	0	0	0	0	0	0	0	0	0	0	0	0	0	0	0	0	0
365	How has #Covid19 and social distancing impacted our reliance on digital peacebuilding, asks our webinar Chair @staraboulsi. Tune in now to get the views of @Nandini_Tanya, @HelenaPuigL &amp; @Ibrahim4Yemen https://t.co/pW4NKrDYA0 #PeaceTech https://t.co/gNbMLfQUMl	2020	0	0	0	0	0	0	1	0	0	0	0	1	0	0	0	0	0	0	0	0	0	0	0	0	0	0	0	0	0	0	0	0	0	0	0	0	0	0	0	0	0	0	0	0	0	0	0
366	Tune in for inspiring messages about peace during @GenevaPeaceWeek. Want to know more about the local aspect of peacebuilding and be inspired by the stories of two of our finalists @BrhaDuhok and @Bogota? Do not forget to check the #GPW20 Digital Series: https://t.co/iHwIruO0eb	2020	0	0	0	1	0	1	0	0	0	0	0	0	0	0	0	0	0	0	0	0	0	0	0	0	0	0	0	0	0	0	0	0	0	0	0	0	0	0	0	0	0	0	0	0	0	0	0
367	#EstoniaUNSC #UNSC #Peacebuilding - Development &amp; #peace are intertwined. Developing #digital societies &amp; solutions is one possible path of pushing for development gains in a country &amp; in turn helping in sustaining peace. - @MFAestonia Deputy FM Andres Rundu https://t.co/CyHDhaU8eA	2020	0	0	0	0	1	0	0	0	0	0	0	0	0	0	0	0	0	0	0	0	0	0	0	0	0	0	0	0	0	0	0	0	0	0	0	0	0	0	0	0	0	0	0	0	0	0	0
368	Watch live now | Join our webinar on how young people are using the internet innovatively to support peace, and the challenges that also come with digital peacebuilding @staraboulsi @HelenaPuigL @Nandini_Tanya @Ibrahim4Yemen#DigitalYouth #ODI60https://t.co/mWyJfbRaYN	2020	1	0	2	1	0	1	0	0	0	0	0	0	1	0	0	0	0	0	0	0	0	0	0	0	0	0	0	0	0	0	0	0	0	0	0	0	0	0	0	0	0	0	0	0	0	0	0
369	Why does digital youth-led peacebuilding matter? Join @odidev &amp; representatives from @howtobuildpeace @PeaceByDialogue &amp; @MiddleEastInst at 15.00 GMT today as we explore the benefits &amp; challenges of peacekeeping in a digital age.@peacedirect @intalert @SFCG_ @NoWomenNoPeace https://t.co/YNOhBwn9rm	2020	1	0	2	0	1	0	0	0	0	0	0	0	0	0	0	0	0	0	0	0	0	0	0	0	0	0	0	0	0	0	0	0	0	0	0	0	0	0	0	1	0	0	0	0	0	0	0
370	But only when tech is used proactively for peacebuilding will we be able to generate lessons learned &amp; a critical-reflexive stance. Join us at 2pm CET for our discussion about how we can build trust in cyber/digital approaches - and if we should. #GPW20 @CyberMediat_net	2020	0	0	0	2	1	0	0	0	0	0	0	0	0	0	0	0	0	0	0	0	0	0	0	0	0	0	0	0	0	0	0	0	0	0	0	0	0	0	0	0	0	0	0	0	0	0	0
371	Coming up at 15:00 GMT | Join our webinar as experts interrogate assumptions about the use of technology for youth-led peacebuilding. Chaired by @staraboulsi, featuring speakers @HelenaPuigL, @Nandini_Tanya &amp; @Ibrahim4Yemen https://t.co/qMuZstds1z #DigitalYouth #ODI60	2020	0	0	1	0	0	0	0	0	0	0	0	0	0	0	0	0	0	0	0	0	0	0	0	0	0	0	0	0	0	0	0	0	0	0	0	0	0	0	0	0	0	0	0	0	0	0	0
372	Rethink the social and cultural underpinnings of peacebuilding with our digital instalments under the first theme, Building a Culture of Peace. #GPW20 also highlights bottom-up approaches to peacebuilding through storytelling, historical reflections &amp; media workshops https://t.co/82Sw1cMUCa	2020	0	0	1	2	0	1	0	0	0	0	0	0	0	0	0	0	0	0	0	0	0	0	0	0	0	0	0	0	0	0	0	0	0	0	0	0	0	0	0	0	0	1	0	0	0	0	0
373	You can find all episodes of @GenevaPeaceWeeks #GPW20 Digital Series on their events website: https://t.co/HemDjUUMjv	2020	0	0	0	0	0	0	0	0	0	0	0	0	0	0	0	0	0	0	0	0	0	0	0	0	0	0	0	0	0	0	0	0	0	0	0	0	0	0	0	0	0	0	0	0	0	0	0
374	Imagine a universe in which the December 2017 European Council was to crown a successful UK Presidency with progress on the digital single market, trade deals with Australia &amp; India, peacebuilding in Syria &amp; Yemen, new renewables targets...	2017	0	0	1	0	0	0	0	0	0	0	0	0	0	0	0	0	0	0	0	0	1	0	0	0	0	0	0	0	0	0	0	0	0	0	0	0	0	0	0	0	0	0	0	0	0	0	0
375	Building Peace in the Digital Age https://t.co/MFlKXPfucM via @@Real_Leaders	2017	1	0	0	0	0	0	0	0	0	0	0	0	0	0	0	0	0	0	0	0	0	0	0	0	0	0	0	0	0	0	0	0	0	0	0	0	0	0	0	0	0	0	0	0	0	0	0
376	#Technology has changed the way we respond to crises. Building #peace in the #digital age: https://t.co/MswYN6rakU #change https://t.co/9dNXCfUn9N	2017	2	0	0	0	0	0	0	0	0	0	0	0	0	0	0	0	0	0	0	0	0	0	0	0	0	0	0	0	0	0	0	0	0	0	0	0	0	0	0	0	0	0	0	0	0	1	0
377	@David_Indeje Rephrase: Without actually undertaking *Peacebuilding activities offline, digital tech &amp; social media only postpone the physical violence.	2017	0	0	0	2	0	1	0	0	0	0	0	0	0	0	0	0	0	0	0	0	0	0	0	0	0	0	0	0	0	0	0	0	0	0	0	0	0	0	0	0	0	0	0	0	0	0	0
378	Jobs! Working for Quakers, in IT, peacebuilding and both (kinda - digital comms). https://t.co/96KQyEJaMZ	2017	0	0	0	1	0	0	0	0	0	0	0	0	0	0	0	0	0	0	0	0	0	0	0	0	0	0	0	0	0	0	0	0	0	0	0	0	0	0	0	0	0	0	0	0	0	0	0
379	Building #peace in the digital age. Dedicated to keeping people safe. https://t.co/eDrKji29l8 #InternationalFriendshipDay #IFD	2017	1	0	0	0	1	0	0	0	0	0	0	0	0	0	0	0	0	0	0	0	0	0	0	0	0	0	0	0	0	0	0	0	0	0	0	0	0	0	0	0	0	0	0	0	0	0	0
380	The Peacebuilding Weekly is available! https://t.co/GeHXM4ojhj Thanks to @EBridgeAfr @dinaariss @issat_dcaf #tconfdd17 #digital	2017	0	0	0	0	0	0	0	0	0	0	0	0	0	0	0	0	0	0	0	0	0	0	0	0	0	0	0	0	0	0	0	0	0	0	0	0	0	0	0	0	0	0	0	0	0	0	0
381	Building #peace in the #digital age. Using technologies to make a real and tangible difference: https://t.co/dXExexLnm7 #educatation #tech https://t.co/Ip6RkFbn2G	2017	1	0	0	1	0	0	0	0	0	0	0	0	0	0	0	0	0	0	0	0	0	0	0	0	0	0	0	0	0	0	0	0	0	0	0	0	0	0	0	0	0	0	0	0	0	0	0
382	Internet peacebuilding, capacity building for digital advocacy. Key recommendations by #Youth4Peace delegates. https://t.co/KHpH4jii1X	2017	0	0	1	3	0	1	0	0	0	0	0	0	0	0	0	0	0	0	0	0	0	0	0	0	0	0	0	0	0	1	0	0	0	0	0	0	0	0	0	0	0	0	0	1	0	0	0
383	Digital Tolerance and Peacebuilding -Kirkuk https://t.co/HmVFz0ofTr via @ismcf	2017	0	0	0	0	0	1	0	0	0	0	0	0	0	0	0	0	0	0	0	0	0	0	0	0	0	0	0	0	0	0	0	0	0	0	0	0	0	0	0	0	0	0	0	0	0	0	0
384	MTN South Africa Revamps its Digital Music Platform, MTN Music+ | @scoopit https://t.co/EZ3zNB6EtC	2017	0	0	0	0	0	0	0	0	0	0	0	0	0	0	0	0	0	0	0	0	0	0	0	0	0	0	0	0	0	0	0	0	0	0	0	0	0	0	0	0	0	0	0	0	0	0	0
385	@camilareads Did you know that #LibrariesWithoutBorders is using #Digital #Libraries to foster #Peace in #Colombia? https://t.co/YL9dOLWdhZ	2017	0	0	1	0	0	0	0	0	0	0	1	0	0	0	0	0	0	0	0	0	0	0	0	0	0	0	0	0	0	0	0	0	0	0	0	0	0	0	0	0	0	0	0	0	0	0	0
386	You can dive into the full book, and our digital research, here: https://t.co/o9TRYQc1hG https://t.co/pMdDgOjOPi	2017	0	0	0	0	0	0	0	0	0	0	0	0	0	0	0	0	0	0	0	0	0	0	0	0	0	0	0	0	0	0	0	0	0	0	0	0	0	0	0	0	0	0	0	0	0	0	0
387	'digital security now an overarching issue that needs to be mainstreamed into development/peacebuilding programming' https://t.co/DUpLXSoTaV	2017	0	0	0	0	1	0	0	0	0	0	0	0	0	0	0	0	0	0	0	0	0	0	0	0	0	0	0	0	0	0	0	0	0	0	0	0	0	0	0	0	0	0	0	0	0	0	0
388	Digital diplomacy integral to #peacebuilding #inclusion #engagement @MinCanadaFA @JustinTrudeau #globaldiplomacylab https://t.co/UsQ3X8Cbrn	2016	0	0	1	2	0	1	1	0	0	0	0	0	0	0	0	0	0	0	0	0	0	0	0	0	0	0	0	0	0	0	0	0	0	0	0	0	0	0	0	0	0	0	0	0	0	0	0
389	Women at the forefront of peacebuilding https://t.co/zkhWSqzzvS have a nice digital adventure a day! @UN_Women #unscr1325	2016	0	0	1	0	0	0	0	0	0	0	0	0	0	0	0	0	0	0	0	0	0	0	0	0	0	0	0	0	0	0	0	0	0	0	0	0	0	0	0	0	0	0	0	0	0	0	0
390	At #TheHubZW @ShokoFestival in Zimbabwe today/tomorrow with @inplaceofwar talking digital democracy meets peacebuilding with art &amp; culture!	2016	0	0	0	0	1	0	0	0	0	0	0	0	0	0	0	0	0	0	0	0	0	0	0	0	0	0	0	0	0	0	0	0	0	0	0	0	0	0	0	0	0	0	0	0	0	0	0
391	.@SFCG_ shares https://t.co/JblR5eIvpL as digital platform for youth to reach resources for peacebuilding #YouthPeaceEquality	2016	0	0	3	0	0	1	0	0	0	0	0	0	0	0	0	0	0	0	0	0	0	0	0	0	0	0	0	0	0	0	0	0	0	0	0	0	0	0	0	0	0	0	0	0	0	0	0
392	Top 31 entrepreneurs under 40 making waves in South Africa [Digital All Stars] Ventureburn | @scoopit https://t.co/zOk6ggFf9c	2016	0	0	0	0	0	0	0	0	0	0	0	0	0	0	0	0	0	0	0	0	0	0	0	0	0	0	0	0	0	0	0	0	0	0	0	0	0	0	0	0	0	0	0	0	0	0	0
393	@HANDS_DIGITAL #ThankYouForSharing "#Peace starts withU&amp;me" #WeAllNeed #indiegogo #crowdfunding #PeaceBuilding https://t.co/N9RQezKEK2	2016	0	0	0	0	0	0	0	0	0	0	0	0	0	0	0	0	0	0	0	0	0	0	0	0	0	0	0	0	0	0	0	0	0	0	0	0	0	0	0	0	0	0	0	0	0	0	0
394	@ForestWhitaker talks about 'Building Peace in the Digital Age' #peace #leadership https://t.co/oYjfEXuNAm https://t.co/FPfIf9Ow8Y	2016	1	0	0	0	0	0	0	0	0	0	0	0	0	0	0	0	0	0	0	0	0	0	0	0	0	0	0	0	0	0	0	0	0	0	0	0	0	0	0	0	0	0	0	0	0	0	0
395	RT: @Real_Leaders Building Peace in the Digital Age https://t.co/GqCvrQetZ7 #RealLeader #Courage	2016	1	0	0	0	0	0	0	0	0	0	0	0	0	0	0	0	0	0	0	0	0	0	0	0	0	0	0	0	0	0	0	0	0	0	0	0	0	0	0	0	0	0	0	0	0	0	0
396	#Conflict, #peacebuilding, prevention -- what does it look like in the current digital landscape? #ICT4Peacehttps://t.co/gvNu1gezhx	2016	0	0	1	0	0	0	0	0	0	0	0	0	0	0	0	0	0	0	0	0	0	0	0	0	0	0	0	0	0	0	0	0	0	0	0	0	0	0	0	0	0	0	0	0	0	0	0
397	Peacebuilding goes digital! Innovators from Tanzania, Kenya &amp; Nigeria coming together at #teXchangeDSM. Stay tuned! https://t.co/uYAzFNUaVS	2016	2	0	1	0	0	0	0	0	0	0	0	0	1	1	0	1	0	0	0	0	0	0	0	0	0	0	0	0	0	0	0	0	0	0	0	0	0	0	0	0	0	0	0	0	0	1	0
398	Check out #KujengaAmani's digital resource page for material on #African #peacebuilding https://t.co/EYL9ukAsDv	2016	0	0	1	0	0	0	0	0	1	0	0	0	0	0	0	0	0	0	0	0	0	0	0	0	0	0	0	0	0	0	0	0	0	0	0	0	0	0	0	0	0	0	0	0	0	0	0
399	What is the impact of #digitalrisk on peacebuilding &amp; development? Check out the recording of yesterday's #DMEtalks https://t.co/8YBycLKTYr	2016	0	0	0	0	0	0	0	0	0	0	0	0	0	0	0	0	0	0	0	0	0	0	0	0	0	0	0	0	0	0	0	0	0	0	0	0	0	0	0	0	0	0	0	0	0	0	0
400	TODAY: At 10 am join @raheldette to discuss digital vulnerabilities in peacebuilding &amp; development @SFCG_ #DMETalks https://t.co/KbdFGfxu7X	2016	0	0	0	0	0	1	0	0	0	0	0	0	0	0	0	0	0	0	0	0	0	0	0	0	0	0	0	0	0	0	0	0	0	0	0	0	0	0	0	0	0	0	0	0	0	0	0
401	Join @raheldette's webinar on #digital vulnerabilities in #peacebuilding today, 4pm Berlin time: https://t.co/3AnCDLasTK #ICT #ICT4D	2016	0	0	0	0	0	1	0	0	0	0	0	0	0	0	0	0	0	0	0	0	0	0	0	0	0	0	0	0	0	0	0	0	0	0	0	0	0	0	0	0	0	0	0	0	0	0	0
402	Excellent webinar series on #ICT4D and monitoring for #peacebuilding the digital age: https://t.co/Un16wGkwQe https://t.co/HyERe0RWWT	2016	1	0	0	0	0	0	0	0	0	0	0	0	0	0	0	0	0	0	0	0	0	0	0	0	0	0	0	0	0	0	0	0	0	0	0	0	0	0	0	0	0	0	0	0	0	0	0
403	TOMORROW: Join @raheldette of @GPPi to discuss digital vulnerabilities in peacebuilding &amp; dev #DMETalks RSVP--&gt; https://t.co/KbdFGfxu7X	2016	0	0	0	0	0	1	0	0	0	0	0	0	0	0	0	0	0	0	0	0	0	0	0	0	0	0	0	0	0	0	0	0	0	0	0	0	0	0	0	0	0	0	0	0	0	0	0
404	THIS THURSDAY: Join @raheldette of @GPPi to discuss digital vulnerabilities in peacebuilding &amp; development #DMETalks https://t.co/KbdFGfxu7X	2016	0	0	0	0	0	1	0	0	0	0	0	0	0	0	0	0	0	0	0	0	0	0	0	0	0	0	0	0	0	0	0	0	0	0	0	0	0	0	0	0	0	0	0	0	0	0	0
405	Check out APN's #KujengaAmani, a digital forum for publications &amp; resources related to #peacebuilding https://t.co/DKdpnXtFHh	2016	0	0	0	0	0	0	0	0	0	0	0	0	0	0	0	0	0	0	0	0	0	0	0	0	0	0	0	0	0	0	0	0	0	0	0	0	0	0	0	0	0	0	0	0	0	0	0
406	Join @raheldette to discuss digital vulnerabilities in #peacebuilding &amp; #development on March 10: https://t.co/3AnCDLasTK @dmeforpeace	2016	0	0	0	0	0	1	0	0	0	0	0	0	0	0	0	0	0	0	0	0	0	0	0	0	0	0	0	0	0	0	0	0	0	0	0	0	0	0	0	0	0	0	0	0	0	0	0
407	Don't forget! check out APN's #KujengaAmani, a digital forum for publications &amp; resources related to #peacebuilding https://t.co/E5fcUXASPl	2016	0	0	0	0	0	0	0	0	0	0	0	0	0	0	0	0	0	0	0	0	0	0	0	0	0	0	0	0	0	0	0	0	0	0	0	0	0	0	0	0	0	0	0	0	0	0	0
408	Join @dmeforpeace &amp; @raheldette of @GPPi to discuss digital vulnerabilities in peacebuilding &amp; development #DMETalks https://t.co/KbdFGfxu7X	2016	0	0	0	0	0	1	0	0	0	0	0	0	0	0	0	0	0	0	0	0	0	0	0	0	0	0	0	0	0	0	0	0	0	0	0	0	0	0	0	0	0	0	0	0	0	0	0
409	Curious about APN's work in #African #peacebuilding? Follow on FB https://t.co/QOFfuG87Pt &amp; see our digital forum https://t.co/32jUkV6eAH	2016	0	0	1	0	0	0	0	0	1	0	0	0	0	0	0	0	0	0	0	0	0	0	0	0	0	0	0	0	0	0	0	0	0	0	0	0	0	0	0	0	0	0	0	0	0	0	0
410	The material we will use collapses peacebuilding,enterprise dvpt,digital skills components #GIMAC27 #finwebliteracy https://t.co/DwfsEbyD6l	2016	0	0	0	1	0	1	0	0	0	0	0	0	0	0	0	0	0	0	0	0	0	0	0	0	0	0	0	0	0	0	0	0	0	0	0	0	0	0	0	0	0	0	0	0	0	0	0
411	Experienced in digital communications? Interested in peacebuilding? Take a look at our latest job posting: https://t.co/HvOrbFGAMd	2016	0	0	0	1	0	0	0	0	0	0	0	0	0	0	0	0	0	0	0	0	0	0	0	0	0	0	0	0	0	0	0	0	0	0	0	0	0	0	0	0	0	0	0	0	0	0	0
412	Social games are a digital space for interaction &amp; enable the basic humanization that is necessary for #peacebuilding @derekpost #Tech4Peace	2015	0	0	0	2	0	0	0	0	0	0	0	0	0	0	0	0	0	0	0	0	0	0	0	0	0	0	0	0	0	0	0	0	0	0	0	0	0	0	0	0	0	0	0	0	0	0	0
413	Learn about the vast potential of using #digital #games and gamified #apps in the field of #peacebuilding: https://t.co/VHfc3reihE #peactech	2015	0	1	0	1	1	0	0	0	0	0	0	0	0	0	0	0	0	0	0	0	0	0	0	0	0	0	0	0	0	0	0	0	0	1	0	0	0	0	0	0	0	0	0	0	0	0	0
414	Successful week facilitating a session on 'Technology and Peacebuilding' online during Cyberweek Digital week. #cyberweek #peacesuprheroes	2015	0	0	0	2	0	1	0	0	0	0	0	0	0	0	0	0	0	0	0	0	0	0	0	0	0	0	0	0	0	0	0	0	0	0	0	0	0	0	0	0	0	0	0	0	0	0	0
415	#KujengaAmani has a new Resource page, a digital collection of research-based information on peacebuilding in Africa https://t.co/WHXvAoJf86	2015	0	0	1	0	1	0	0	0	1	0	0	0	0	0	0	0	0	0	0	0	0	0	0	0	0	0	0	0	0	0	0	0	0	0	0	0	0	0	0	0	0	0	0	0	0	0	0
416	Forest Whitaker, our partner at Whitaker Peace Development Initiative (@connectwpdi), on peace in the digital age: https://t.co/A96ORXV1Is	2015	1	0	0	0	0	0	1	0	0	0	0	0	0	0	0	0	0	0	0	0	0	0	0	0	0	0	0	0	0	0	0	0	0	0	0	0	0	0	0	0	0	0	0	0	0	0	0
417	Our friend @ForestWhitaker - here with Hans during UN Week - on #peace in the digital age: https://t.co/A96ORXV1Is https://t.co/Dcs3wJuJ3O	2015	1	0	0	0	0	0	0	0	0	0	0	0	0	0	0	0	0	0	0	0	0	0	0	0	0	0	0	0	0	0	0	0	0	0	0	0	0	0	0	0	0	0	0	0	0	0	0
418	#PeaceTechCommentary discusses the digital divide &amp; the need to use existing tech tools creatively in peacebuilding http://t.co/EvFVVw35Ju	2015	0	1	1	0	0	1	0	0	0	0	0	0	0	0	0	0	0	0	0	0	0	0	0	0	0	0	0	0	0	0	0	0	0	0	0	0	0	0	0	0	0	0	0	0	0	0	0
419	Now, we've developed a model of using FabLab and digital technologies as a peacebuilding tool in Northern Ireland... http://t.co/LotWrjNYnC	2015	0	1	0	0	0	1	0	0	0	0	0	0	0	0	0	0	0	0	0	0	0	0	0	0	0	0	0	0	0	0	0	0	0	0	0	0	0	0	0	0	0	0	0	0	0	0	0
420	.@HelenaPuigL how can better access to digital technologies help peacebuilding? #PeaceTalks	2015	0	0	0	0	0	0	0	0	0	0	0	0	0	0	0	0	0	0	0	0	0	0	0	0	0	1	0	0	0	0	0	0	0	0	0	0	0	0	0	0	0	0	0	0	0	0	0
421	.@HelenaPuigL 3rd uses of tech for peacebuilding: creating digital networks of peacebuilders #PeaceTalks	2015	0	0	0	0	0	0	1	0	0	0	0	0	0	0	0	0	0	0	0	0	0	0	0	0	0	0	0	0	0	0	0	0	0	0	0	0	0	0	0	0	0	0	0	0	0	0	0
422	Join @1977Creative for the #peacehackdc opening session to hear from experts in #peacebuilding #CVE &amp; digital media https://t.co/a4JswzkJbd	2015	0	0	0	1	0	0	0	0	0	0	0	0	0	0	0	0	0	0	0	0	0	0	0	0	0	0	0	0	0	0	0	0	0	0	0	0	0	0	0	0	0	0	0	0	0	0	0
423	Introducing the topic of digital natives and the possibilities of contributing peacebuilding trough https://t.co/N0CoO4lEeI	2015	0	0	0	0	0	0	0	0	0	0	0	0	0	0	0	0	0	0	0	0	0	0	0	0	0	0	0	0	0	0	0	0	0	0	0	0	0	0	0	0	0	0	0	0	0	0	0
424	IMPORTANT GUYS. #Genocide @GenArchiveRw: Archive Content Officer, presenting the Youth Peacebuilding sxn of the digital platform. #IAD15	2015	0	0	1	0	0	1	0	0	0	0	0	0	0	0	0	0	0	0	0	0	0	0	0	0	0	0	0	0	0	0	0	0	0	0	0	0	0	0	0	0	0	0	0	0	0	0	0
425	Archive Content Officer, @nelsongashagaza, now presenting the Youth Peacebuilding section of the @GenArchiveRw digital platform. #IAD15	2015	0	0	1	0	0	1	0	0	0	0	0	0	0	0	0	0	0	0	0	0	0	0	0	0	0	0	0	0	0	0	0	0	0	0	0	0	0	0	0	0	0	0	0	0	0	0	0
426	It's the end of the day; don't know which peacebuilding digital #game to play? @JenWelch15 reviews @PEACE_apps: http://t.co/v99tnVkjPI	2015	0	0	0	1	0	0	0	0	0	0	0	0	0	0	0	0	0	0	0	0	0	0	0	0	0	0	0	0	0	0	0	0	0	0	0	0	0	0	0	0	0	0	0	0	0	0	0
427	Digital security challenges are part of the future of #peacebuilding #AfPeace2015	2015	0	0	0	0	1	0	0	0	0	0	0	0	0	0	0	0	0	0	0	0	0	0	0	0	0	0	0	0	0	0	0	0	0	0	0	0	0	0	0	0	0	0	0	0	0	0	0
428	@DigitalBkToday Please re-tweet my new book about gender-based violence FREE May 8-12! http://t.co/mwO4tcrlYX	2015	0	0	1	0	0	0	0	0	0	0	0	0	0	0	0	0	0	0	0	0	0	0	0	0	0	0	0	0	0	0	0	0	0	0	0	0	0	0	0	0	0	0	0	0	0	0	0
429	Do digital ICTs increase the voice &amp; influence of women and girls? http://t.co/o0DMhnPdQa #gender #tech4peace #buildpeace #peacebuilding	2015	0	0	2	0	0	1	0	0	0	0	0	0	0	0	0	0	0	0	0	0	0	0	0	0	0	0	0	0	0	0	0	0	0	0	0	0	0	0	0	0	0	0	0	0	0	0	0
430	.@WiseNigeria looks at how we can leveraging digital tools and platforms for peacebuilding: http://t.co/Jys1fhHIIj #SocialGood	2015	0	1	0	0	0	2	0	0	0	0	0	0	0	0	0	0	0	0	0	0	0	0	0	0	0	0	0	0	0	0	0	0	0	0	0	0	0	0	0	0	0	0	0	0	0	0	0
431	MT @USAID_Digital @annmei Marvelling @ digital as powerful peacebuilding tool, must recognize limits of current reach http://t.co/OJeSRItBnX	2015	0	1	1	0	0	1	0	0	0	0	0	0	0	0	0	0	0	0	0	0	0	0	0	0	0	0	0	0	0	0	0	0	0	0	0	0	0	0	0	0	0	0	0	0	0	0	0
432	.@annmei: As we marvel at how digital has become powerful peacebuilding tool, must recognize limits of current reach http://t.co/V1V0KCHj1M	2015	0	1	1	0	0	1	0	0	0	0	0	0	0	0	0	0	0	0	0	0	0	0	0	0	0	0	0	0	0	0	0	0	0	0	0	0	0	0	0	0	0	0	0	0	0	0	0
433	.@JenWelch15s reviews @UN PEACEapp winners &amp; potential of digital games&amp;gamified apps in #peacebuilding @howtobuildup http://t.co/N0HLoDJL8p	2015	0	1	0	1	1	0	0	0	0	0	0	0	0	0	0	0	0	0	0	0	0	0	0	0	0	0	0	0	0	0	0	0	0	1	0	0	0	0	0	0	0	0	0	0	0	0	0
434	MT @max_f_diana: Useful resource for bottom-up #peacebuilding: digital storytelling http://t.co/EKaxdc2D9j HT @IvanoeFugali #tech4peace	2015	0	0	1	1	0	1	0	0	0	0	0	0	0	0	0	0	0	0	0	0	0	0	0	0	0	0	0	0	0	0	0	0	0	0	0	0	0	0	0	0	0	1	0	0	0	0	0
435	Useful resource for bottom-up #peacebuilding: New thinking on digital storytelling http://t.co/sxAfnfpePs HT @IvanoeFugali #tech4peace	2015	0	0	1	1	0	1	0	0	0	0	0	0	0	0	0	0	0	0	0	0	0	0	0	0	0	0	0	0	0	0	0	0	0	0	0	0	0	0	0	0	0	1	0	0	0	0	0
436	This is relevant to those who do bottom-up #peacebuilding: New thinking on digital storytelling http://t.co/77Z4eQVhOJ via @publicspherewb	2015	0	0	1	1	0	1	0	0	0	0	0	0	0	0	0	0	0	0	0	0	0	0	0	0	0	0	0	0	0	0	0	0	0	0	0	0	0	0	0	0	0	1	0	0	0	0	0
437	.@HelenaPuigL on social media, digital games, online dialogue for #peacebuilding @InterpeaceTweet @FirstMileTweets http://t.co/JaE7E3R8xZ	2015	0	0	0	4	0	2	0	0	0	0	0	0	0	0	0	0	0	0	0	0	0	0	0	0	0	0	0	0	0	0	0	0	0	0	0	0	0	0	0	0	0	0	0	0	0	0	0
438	@steppenchik your digital and fine art is super impressive. What I wanna know: what lucky initiatives are engaging you in peacebuilding?	2015	0	0	0	1	0	0	0	0	0	0	0	0	0	0	0	0	0	0	0	0	0	0	0	0	0	0	0	0	0	0	0	0	0	0	0	1	0	0	0	0	0	0	0	0	0	0	0
439	"Could digital games be a viable alternative for connection?" Read more on #tech + #peace from @HelenaPuigL http://t.co/bA0ZYj9Hck	2014	0	0	0	1	0	0	1	0	0	0	0	0	0	0	0	0	0	0	0	0	0	0	0	0	0	0	0	0	0	0	0	0	0	0	0	0	0	0	0	0	0	0	0	0	0	0	0
440	@endayoung How do we we use use #DigitalDisruption for #peacebuilding Getting inspiration here http://t.co/Q7cfMViOqD http://t.co/Zv2eEo4qqh	2014	0	0	0	0	0	0	0	0	0	0	0	0	0	0	0	0	0	0	0	0	0	0	0	0	0	0	0	0	0	0	0	0	0	0	0	0	0	0	0	0	0	0	0	0	0	0	0
441	How do we we use use #DigitalDisruption for #peacebuilding Getting inspiration here: http://t.co/e8r9edjLKd http://t.co/79du4gPaM2	2014	0	0	0	0	0	0	0	0	0	0	0	0	0	0	0	0	0	0	0	0	0	0	0	0	0	0	0	0	0	0	0	0	0	0	0	0	0	0	0	0	0	0	0	0	0	0	0
442	Analysis of #Digital #Communications &amp; #Conflict Dynamics in #Vulnerable Societies http://t.co/aWOW3mSdxa #PeaceBuilding #GlobalDev	2014	0	0	0	2	0	1	0	0	0	0	0	0	0	0	0	0	0	0	0	0	0	0	0	0	0	0	0	0	0	0	0	1	0	0	0	0	0	0	0	0	0	0	0	0	0	0	0
443	Digital Fabrication as a Creative tool #Peacebuilding, #Education &amp; #SocialInnovation http://t.co/VWIyS4QKg1 @Derry_Chamber	2014	1	1	0	1	0	1	0	0	0	0	0	0	1	0	0	0	0	0	0	0	0	0	0	0	0	0	0	0	0	0	0	0	0	0	0	0	0	0	0	0	0	0	0	0	0	0	0
444	Digital Fabrication as a Creative tool #Peacebuilding, #Education &amp; #SocialInnovation http://t.co/00LBvcsVuO @culturetechfest	2014	0	0	0	0	0	0	0	0	0	0	0	0	0	0	0	0	0	0	0	0	0	0	0	0	0	0	0	0	0	0	0	0	0	0	0	0	0	0	0	0	0	0	0	0	0	0	0
445	Video: A Celebration of Peacebuilding at the P4P Annual Retreat | P4P Digital Platform for peace http://t.co/cc9Alfo1Nd	2014	0	0	0	0	0	1	0	0	0	0	0	0	0	0	0	0	0	0	0	0	0	0	0	0	0	0	0	0	0	0	0	0	0	0	0	0	0	0	0	0	0	0	0	0	0	0	0
446	Wildlife Federation backs interdisciplinary work science, digital media, peacebuilding on stream restoration http://t.co/IWa5OOt9Gx	2014	0	0	0	1	0	0	0	0	0	0	0	0	0	0	0	0	0	0	0	0	0	0	0	0	0	0	0	0	0	0	0	0	0	0	0	0	0	0	0	0	0	0	0	0	0	0	0
447	A $200,000 grant from the National Fish and Wildlife Federation will give science, peacebuilding and digital media http://t.co/SvqAkOOeRy	2014	0	0	0	1	0	0	0	0	0	0	0	0	0	0	0	0	0	0	0	0	0	0	0	0	0	0	0	0	0	0	0	0	0	0	0	0	0	0	0	0	0	0	0	0	0	0	0
448	Green PM news: Wildlife Federation backs interdisciplinary work science, digital media ... - Augusta Free Press http://t.co/hDFjv4jl5q	2014	0	0	0	1	0	0	0	0	0	0	0	0	0	0	0	0	0	0	0	0	0	0	0	0	0	0	0	0	0	0	0	0	0	0	0	0	0	0	0	0	0	0	0	0	0	0	0
449	Key areas support #women #peacebuilding #Canada: reflection #communication practices among women &amp;digital #security http://t.co/wQIfqQtndv	2014	0	0	1	1	1	0	0	0	0	0	0	0	0	0	0	0	0	0	0	0	0	0	0	0	0	0	0	0	0	0	0	0	0	0	0	0	0	0	0	0	0	0	0	0	0	0	0
450	Learn what #PeaceTechLab is doing to use digital technology for #peacebuilding. http://t.co/zOnkeyM15G http://t.co/kagJ5yX08P	2014	0	0	0	0	0	0	0	0	0	0	0	0	0	0	0	0	0	0	0	0	0	0	0	0	0	0	0	0	0	0	0	0	0	0	0	0	0	0	0	0	0	0	0	0	0	0	0
451	(NEW) Links: publications, long reads, short opinion pieces on #globaldev, #peacebuilding &amp; digital life http://t.co/ipdDrXKLZz	2014	0	0	0	0	0	0	0	0	0	0	0	0	0	0	0	0	0	0	0	0	0	0	0	0	0	0	0	0	0	0	0	0	0	0	0	0	0	0	0	0	0	0	0	0	0	0	0
452	Can u create a #PEACEapp? U can win up to US$5000 for creating a digital app aimed at peacebuilding. More info: http://t.co/sHcuEYcZJ2	2014	0	1	0	0	0	0	0	0	0	0	0	0	0	0	0	0	0	0	0	0	0	0	0	0	0	0	0	0	0	0	0	0	0	1	0	0	0	0	0	0	0	0	0	0	0	0	0
453	RT @TechChange: Conflict Management and Peacebuilding in the Digital Age http://t.co/yMe42l2BLA #tech4peace #ict4d	2014	1	0	0	0	0	0	0	0	0	0	0	0	0	0	0	0	0	0	0	0	0	0	0	0	0	0	0	0	0	0	0	0	0	0	0	0	0	0	0	0	0	0	0	0	0	0	0
454	We'd love you to join us to discuss digital archiving of stories for Peacebuilding nov 17-18 Belfast Few places left http://t.co/wdKCCdIIIo	2014	0	0	0	1	0	1	0	0	0	0	0	0	0	0	0	0	0	0	0	0	0	0	0	0	0	0	0	0	0	0	0	0	0	0	0	0	0	0	0	0	0	0	0	0	0	0	0
455	.@HelenaPuigL discusses social media, tech comm, online dialogue, and digital games as tools for #peacebuilding in Issue 4 of @BPForumMag	2014	0	1	0	4	0	3	0	0	0	0	0	0	0	0	0	0	0	0	0	0	0	0	0	0	0	0	0	0	0	0	0	0	0	0	0	0	0	0	0	0	0	0	0	0	0	0	0
456	Passionate about #contentmarketing and peacebuilding? Apply to be our Digital Communications Officer: http://t.co/mCi3U5Sexx #jobs	2014	0	0	0	1	0	0	0	0	0	0	0	0	0	0	0	0	0	0	0	0	0	0	0	0	0	0	0	0	0	0	0	0	0	0	0	0	0	0	0	0	0	0	0	0	0	0	0
457	#Conflict Management and #Peacebuilding in the Digital Age http://t.co/Vz6qevK1W9 via @techchange	2014	1	0	0	0	0	0	0	0	0	0	0	0	0	0	0	0	0	0	0	0	0	0	0	0	0	0	0	0	0	0	0	0	0	0	0	0	0	0	0	0	0	0	0	0	0	1	0
458	Great job for a digital comms officer at the fantastic @CRbuildpeace http://t.co/I3deSsilCD #peacebuilding #digitalcomms	2014	0	0	0	1	0	0	0	0	0	0	0	0	0	0	0	0	0	0	0	0	0	0	0	0	0	0	0	0	0	0	0	0	0	0	0	0	0	0	0	0	0	0	0	0	0	0	0
459	RT @GBI_Net: Conflict Management &amp; Peacebuilding in the Digital Age http://t.co/Rkpky2k9Om via @TechChange #ict4d #ict4peace	2014	1	0	0	0	0	0	0	0	0	0	0	0	0	0	0	0	0	0	0	0	0	0	0	0	0	0	0	0	0	0	0	0	0	0	0	0	0	0	0	0	0	0	0	0	0	0	0
460	RT @TechChange: Tech tools for #HumanitarianHeros: Conflict Management and Peacebuilding in the Digital Age http://t.co/h5stkZtIfR #WHD2014	2014	1	1	0	0	0	1	0	0	0	0	0	0	0	0	0	0	0	0	0	0	0	0	0	0	0	0	0	0	0	0	0	0	0	0	0	0	0	0	0	0	0	0	0	0	0	0	0
461	Conflict Management and Peacebuilding in the Digital Age http://t.co/0jCZquLCzb via @techchange	2014	2	0	0	0	0	0	0	0	0	0	0	0	0	0	0	0	0	0	0	0	0	0	0	0	0	0	0	0	0	0	0	0	0	0	0	0	0	0	0	0	0	0	0	0	0	1	0
462	Tech tools for #HumanitarianHeros: Conflict Management and Peacebuilding in the Digital Age http://t.co/aVO3y2xRrv #WHD2014	2014	1	1	0	0	0	1	0	0	0	0	0	0	0	0	0	0	0	0	0	0	0	0	0	0	0	0	0	0	0	0	0	0	0	0	0	0	0	0	0	0	0	0	0	0	0	0	0
463	Checking out "Conflict Management and Peacebuilding in the Digital Age" on @PCDNetwork http://t.co/BTKFE7k7Ox	2014	1	0	0	0	0	0	0	0	0	0	0	0	0	0	0	0	0	0	0	0	0	0	0	0	0	0	0	0	0	0	0	0	0	0	0	0	0	0	0	0	0	0	0	0	0	0	0
464	#Data4Peace: Conflict Management and Peacebuilding in the Digital Age http://t.co/bbGNVuUwB7 via @techchange	2014	2	1	0	1	0	0	0	0	0	0	0	0	0	0	0	0	0	0	0	0	0	0	0	0	0	0	0	0	0	0	0	0	0	0	0	0	0	0	0	0	0	0	0	0	0	1	0
465	New post from TC alumna, Ramona Kundt: "Conflict Management and Peacebuilding in the Digital Age" http://t.co/rHRPkkcrlZ #tech4peace #ict4d	2014	1	0	0	0	0	0	0	0	0	0	0	0	0	0	0	0	0	0	0	0	0	0	0	0	0	0	0	0	0	0	0	0	0	0	0	0	0	0	0	0	0	0	0	0	0	0	0
466	New @TechChange Post Conflict Management and Peacebuilding in the Digital Age http://t.co/D48Qqn7zhQ	2014	1	0	0	0	0	0	0	0	0	0	0	0	0	0	0	0	0	0	0	0	0	0	0	0	0	0	0	0	0	0	0	0	0	0	0	0	0	0	0	0	0	0	0	0	0	0	0
467	New Post! Conflict Management and Peacebuilding in the Digital Age: Some 85 percent of the world p... http://t.co/WWSIjnM9PK #TechChange	2014	1	0	0	0	0	0	0	0	0	0	0	0	0	0	0	0	0	0	0	0	0	0	0	0	0	0	0	0	0	0	0	0	0	0	0	0	0	0	0	0	0	0	0	0	0	0	0
468	@JMdW Our idea: data gathered on large scale from any digital appliances for peacebuilding and conflict resolution	2014	0	1	0	1	0	0	0	0	0	0	0	0	0	0	0	0	0	0	0	0	0	0	0	0	0	0	0	0	0	0	0	0	0	0	0	0	0	0	0	0	0	0	0	0	0	0	0
469	Interested in digital comms and peacebuilding? We're looking for a new Digital Comms Officer, 1 more day to apply! http://t.co/B0ryNLKWbA	2014	0	0	0	1	0	0	0	0	0	0	0	0	0	0	0	0	0	0	0	0	0	0	0	0	0	0	0	0	0	0	0	0	0	0	0	0	0	0	0	0	0	0	0	0	0	0	0
470	Interested in digital comms and peacebuilding? @CRbuildpeace looking for Digital Communications Officer, apply now! http://t.co/zdG7koTvjn	2014	0	0	0	1	0	0	0	0	0	0	0	0	0	0	0	0	0	0	0	0	0	0	0	0	0	0	0	0	0	0	0	0	0	0	0	0	0	0	0	0	0	0	0	0	0	0	0
471	#Socialmedia for the social good: #conflictmanagement and #peacebuilding in the digital age: http://t.co/hN3y44d5pS	2014	1	0	0	1	0	0	0	0	0	0	0	0	0	0	0	0	0	0	0	0	0	0	0	0	0	0	0	0	0	0	0	0	0	0	0	0	0	0	0	0	0	0	0	0	0	0	0
472	INPROL digital library has +2400 documents addressing #transitionaljustice #policereform #peacebuilding. Learn more: http://t.co/kRsETBZ5d6	2014	0	0	0	0	1	0	0	0	0	0	0	0	0	0	0	0	0	0	0	0	0	0	0	0	0	0	0	0	0	0	0	0	0	0	0	0	0	0	0	0	0	0	0	0	0	0	0
473	Mahallae: building digital communities across the divide http://t.co/b0fP8kMghv by @Nilgunarif #ict4dev #socinn #peacebuilding	2014	0	0	0	0	0	0	0	0	0	0	0	0	0	0	0	0	0	0	0	0	0	0	0	0	0	0	0	0	0	0	0	0	0	0	0	0	0	0	0	0	0	0	0	0	0	0	0
474	How would technology change the way those born into the world today digital natives perceived justice? @sanjanah http://t.co/1oq6xtZrpC	2014	1	0	0	0	1	0	0	0	0	0	0	0	0	0	0	0	0	0	0	0	0	0	0	0	0	0	0	0	0	0	0	0	0	0	0	0	0	0	0	0	0	0	0	0	0	1	0
475	Session on peacebuilding in a digital age to focus on globalization, telecommunications &amp; the Internet #congressh http://t.co/qYnyQm3and	2014	1	0	0	2	0	1	0	0	0	0	0	0	0	0	0	0	0	0	0	0	0	0	0	0	0	0	0	0	0	0	0	0	0	0	0	0	0	0	0	0	0	0	0	0	0	0	0
476	You can now download @CRbuildpeace Accord as free ebooks: 18 years expert peacebuilding analysis free &amp; digital http://t.co/vXHxLWhF1T	2014	0	0	0	1	0	0	0	0	0	0	0	0	0	0	0	0	0	0	0	0	0	0	0	0	0	0	0	0	0	0	0	1	0	0	0	0	0	0	0	0	0	0	0	0	0	0	0
477	The latest from #Cyrpus: digital wisdom for mediators and trainers http://t.co/KoCKDc5vrX #peacebuilding	2014	0	1	0	1	0	0	0	0	0	0	0	0	0	0	0	0	0	0	0	0	0	0	0	0	0	0	0	0	0	0	0	0	0	0	0	0	0	0	0	0	0	0	0	0	0	0	0
478	With @INCOREinfo MSc. students at @Nerve_Centre learning about digital culture and peacebuilding with @JohnPeto	2014	0	0	0	1	0	0	0	0	0	0	0	0	0	0	0	0	0	0	0	0	0	0	0	0	0	0	0	0	0	0	0	0	0	0	0	0	0	0	0	0	0	0	0	0	0	0	0
479	MSc. students visiting @Nerve_Centre today looking at digital culture and peacebuilding with @JohnPeto	2014	0	0	0	0	0	0	0	0	0	0	0	0	0	0	0	0	0	0	0	0	0	0	0	0	0	0	0	0	0	0	0	0	0	0	0	0	0	0	0	0	0	0	0	0	0	0	0
480	Church to help resove land feuds in Trans Mara - The Standard Digital News http://t.co/sKgDnE3H9U	2013	0	0	0	0	0	0	0	0	0	0	0	0	0	0	0	0	0	0	0	0	0	0	0	0	0	0	0	0	0	0	0	0	0	0	0	0	0	0	0	0	0	0	0	0	0	0	0
481	@CRbuildpeace Interested in a digital comms or media &amp; comms role to promote peacebuilding? Deadline: 9 December. http://t.co/hDcMBx1Qr2	2013	0	0	0	1	0	0	0	0	0	0	0	0	0	0	0	0	0	0	0	0	0	0	0	0	0	0	0	0	0	0	0	0	0	0	0	0	0	0	0	0	0	0	0	0	0	0	0
482	RT@UNOCHA_Sudan Digital mapping apps in #peacebuilding programmes from SUDIA #IMMSudan	2013	0	1	1	1	0	0	0	0	0	0	0	0	0	0	0	0	0	0	0	1	0	0	0	0	0	0	0	0	0	0	0	0	0	1	0	0	0	0	0	0	0	0	0	0	0	0	0
483	SUDIA presenting digital mapping applications for peacebuilding programs @ #IMMSudan	2013	0	1	2	1	0	0	0	0	0	0	0	0	0	0	0	0	0	0	0	1	0	0	0	0	0	0	0	0	0	0	0	0	1	0	0	0	0	0	0	0	0	0	0	0	0	0	0
484	Digital mapping apps in #peacebuilding programmes from SUDIA #IMMSudan	2013	0	1	1	1	0	0	0	0	0	0	0	0	0	0	0	0	0	0	0	1	0	0	0	0	0	0	0	0	0	0	0	0	0	1	0	0	0	0	0	0	0	0	0	0	0	0	0
485	#CommunityMedia and digital #storytelling for #peacebuilding and #development in #Cyprus @CCMCCyprus http://t.co/SgOFbMaoeV #comdev	2013	0	0	0	2	0	1	0	0	0	0	0	0	0	0	0	0	0	0	0	0	0	0	0	0	0	0	0	0	0	0	0	0	0	0	0	0	0	0	0	0	0	0	0	0	0	0	0
486	#FF: @KujengaAmani is a digital forum discussing #Peacebuilding in #Africa. Latest posts: Kenya's security sector during #WestgateSiege.	2013	0	0	2	0	1	0	0	0	1	0	0	0	0	1	0	0	0	0	0	0	0	0	0	0	0	0	0	0	0	0	0	0	0	0	0	0	0	0	0	0	0	0	0	0	0	0	0
487	US sanctions &amp; digital activists in #Sudan http://t.co/OTH5ENKwon by @helenapuigl Equal to #terrorism proscription effects on #peacebuilding	2013	0	0	2	1	0	0	0	0	0	0	0	0	0	0	0	0	0	0	0	1	0	0	0	0	0	0	0	1	0	0	0	0	0	0	0	0	0	0	0	0	0	0	0	0	0	0	0
488	Interfaith prayers start the digital #peacebuilding forum, and now Lupang Hinirang	2013	0	0	0	0	0	0	0	0	0	0	0	0	0	0	0	0	0	0	0	0	0	0	0	0	0	0	0	0	0	0	0	0	0	0	0	0	0	0	0	0	0	0	0	0	0	0	0
489	Getting ready to speak before a multinational forum here in Davao. Our panel's topic: Digital #peacebuilding, empowerment and change.	2013	1	0	0	0	1	0	0	0	0	0	0	0	0	0	0	0	0	0	0	0	0	0	0	0	0	0	0	0	0	0	0	0	0	0	0	0	0	0	0	0	0	0	0	0	0	1	0
490	Digital Peacebuilding, Empowerment and Changehttp://t.co/JKAi1J2P7F http://t.co/JKAi1J2P7F #peacebuilding #ICT4peace #mpiasia2013	2013	1	0	0	0	1	0	0	0	0	0	0	0	0	0	0	0	0	0	0	0	0	0	0	0	0	0	0	0	0	0	0	0	0	0	0	0	0	0	0	0	0	0	0	0	0	1	0
491	International social media experts to speak on digital peacebuilding in Davao forum http://t.co/TUBv5LL18t	2013	0	0	0	1	0	0	0	0	0	0	0	0	0	0	0	0	0	0	0	0	0	0	0	0	0	0	0	0	0	0	0	0	0	0	0	0	0	0	0	0	0	0	0	0	0	0	0
492	Four take aways from #SXSW on #tech4peace: arms control, civic participation, citizen journalism &amp; digital diplomacy http://t.co/SWFFKOwOj8	2013	0	0	1	1	0	1	0	0	0	0	0	0	0	0	0	0	0	0	0	0	0	0	0	0	0	0	0	0	0	0	0	0	0	0	0	0	0	0	0	0	0	0	0	0	0	0	0
493	New digital platform mapping #peacebuilding efforts in Cyprus has a name :-) http://t.co/R2u7CKutOv	2013	0	0	0	1	0	1	0	0	0	0	0	0	0	0	0	0	0	0	0	0	0	0	0	0	0	0	0	0	0	0	0	0	0	0	0	0	0	0	0	0	0	0	0	0	0	0	0
494	My musings on Pritchett's paper in the context of peacebuilding #eval . Thanks to @dalgoso for the digital real estate. http://t.co/4rjk1XJp	2013	0	0	0	0	0	0	0	0	0	0	0	0	0	0	0	0	0	0	0	0	0	0	0	0	0	0	0	0	0	0	0	0	0	0	0	0	0	0	0	0	0	0	0	0	0	0	0
495	RT @undp_europe_cis: Inspiration hits #Cyprus team as they prototype a digital hub 4 civil society,peacebuilding http://t.co/WDJv8BB8 #peace	2013	0	0	0	0	0	0	2	0	0	0	0	0	0	0	0	0	0	0	0	0	0	0	0	0	0	0	0	0	0	0	0	0	0	0	0	0	0	0	0	0	0	0	0	0	0	0	0
496	Inspiration hits #Cyprus team as they prototype a digital hub for civil society and peacebuilding http://t.co/gHqAoLWd #peace	2013	0	0	0	0	0	0	2	0	0	0	0	0	0	0	0	0	0	0	0	0	0	0	0	0	0	0	0	0	0	0	0	0	0	0	0	0	0	0	0	0	0	0	0	0	0	0	0
497	Digital hub for peacebuilding practitioners: @ki4PiT and @UNDP #Cyprus lead the way on using tech for social cohesion. http://t.co/o1wrjEPo	2013	0	0	0	0	0	1	1	0	0	0	0	0	0	0	0	0	0	0	0	0	0	0	0	0	0	0	0	0	0	0	0	0	0	0	0	0	0	0	0	0	0	0	0	0	0	0	0
498	Going Digital: Emergency Management in the 21st Century \\ Ushahidi Blog \\ http://t.co/la0dU87z	2012	0	0	0	0	0	0	0	0	0	0	0	0	0	0	0	0	0	0	0	0	0	0	0	0	0	0	0	0	0	0	0	0	0	0	0	0	0	0	0	0	0	0	0	0	0	0	0
499	Going Digital: Emergency Management in the 21st Century #crowdmap via @ushahidi | @scoopit http://t.co/pdyIntvw	2012	0	0	1	1	0	0	0	0	0	0	0	0	0	0	0	0	0	0	0	0	0	0	0	0	0	0	0	0	0	0	0	0	0	0	0	0	0	0	0	0	0	0	0	0	0	0	0
500	RT @ushahidi: On Ushahidi blog Going Digital: Emergency Mgmnt in 21st Century, ICT in Conflict &amp; Disaster Res... http://t.co/4fPxZY8A #HSEM	2012	0	0	0	0	0	0	0	0	0	0	0	0	0	0	0	0	0	0	0	0	0	0	0	0	0	0	0	0	0	0	0	0	0	0	0	0	0	0	0	0	0	0	0	0	0	0	0
501	Going Digital: Emergency Management in the 21st Century, The ICT in Conflict &amp; Disaster Respons http://t.co/UwBEMbNg	2012	0	0	0	0	0	0	0	0	0	0	0	0	0	0	0	0	0	0	0	0	0	0	0	0	0	0	0	0	0	0	0	0	0	0	0	0	0	0	0	0	0	0	0	0	0	0	0
502	Going Digital: Emergency Management in 21st Century, ICT in Conflict &amp; Disaster Response and Peacebuilding Crowdmap - http://t.co/Mq4MmjXj	2012	0	0	1	1	0	0	0	0	0	0	0	0	0	0	0	0	0	0	0	0	0	0	0	0	0	0	0	0	0	0	0	0	0	0	0	0	0	0	0	0	0	0	0	0	0	0	0
503	On the Ushahidi blog Going Digital: Emergency Management in the 21st Century, The ICT in Conflict &amp; Disaster Res... http://t.co/8fz8Pxeq	2012	0	0	0	0	0	0	0	0	0	0	0	0	0	0	0	0	0	0	0	0	0	0	0	0	0	0	0	0	0	0	0	0	0	0	0	0	0	0	0	0	0	0	0	0	0	0	0
504	Great to discover Kujenga Amani - digital forum of the African Peacebuilding Network (APN) and @ssrc_org. Essays, reviews, vistas...	2012	0	0	1	0	0	0	1	0	1	0	0	0	0	0	0	0	0	0	0	0	0	0	0	0	0	0	0	0	0	0	0	0	0	0	0	0	0	0	0	0	0	0	0	0	0	0	0
505	Renaming our Participatory Digital Mapping Project #CommunicationforCommunities in Blue Nile state! #Peacebuilding #OnlineMapping systems	2012	0	0	0	3	0	1	0	0	0	0	0	0	0	0	0	0	0	0	0	0	0	0	0	0	0	0	0	0	0	0	0	0	0	0	0	0	0	0	0	0	0	0	0	0	0	0	0
506	@lowbrowkate Hi Kate, thought you might be interested in our new digital peacebuilding language resources for ClickZ http://t.co/Y4DYPpYU	2012	0	0	0	0	0	0	0	0	0	0	0	0	0	0	0	0	0	0	0	0	0	0	0	0	0	0	0	0	0	0	0	0	0	0	0	0	0	0	0	0	0	0	0	0	0	0	0
507	#postconflict "Civilian capacities are crucially important" MT @yannistellidis: UN takes digital turn on #peacebuilding http://t.co/nyIQfD9m	2012	1	0	0	1	0	0	0	0	0	0	0	0	0	0	0	0	0	0	0	0	0	0	0	0	0	0	0	0	0	0	0	0	0	0	0	0	0	0	0	0	0	0	0	1	0	0	0
508	UN takes a digital turn on #peacebuilding http://t.co/7QLRlFd1 'T was about time...	2012	1	0	0	0	0	0	0	0	0	0	0	0	0	0	0	0	0	0	0	0	0	0	0	0	0	0	0	0	0	0	0	0	0	0	0	0	0	0	0	0	0	0	0	0	0	0	0
509	@UN online platform allows countries to share post-conflict experiences and knowledge http://t.co/EKyixCi9 #digital #peacebuilding	2012	0	0	0	1	0	2	0	0	0	0	0	0	0	0	0	0	0	0	0	0	0	0	0	0	0	0	0	0	0	0	0	0	0	0	0	0	0	0	0	0	0	0	0	0	0	0	0
510	UN online platform allows countries to share post-conflict experiences and knowledge http://t.co/cDZvyPmM #digital #peacebuilding	2012	0	0	0	0	0	0	0	0	0	0	0	0	0	0	0	0	0	0	0	0	0	0	0	0	0	0	0	0	0	0	0	0	0	0	0	0	0	0	0	0	0	0	0	0	0	0	0
511	v happy to have been chosen as the partner to develop a digital/mobile service for #peacebuilding in the #NigerDelta!	2012	0	0	0	0	0	0	1	0	0	0	0	0	0	0	0	0	0	0	0	0	0	0	0	0	0	0	0	0	0	0	0	0	0	0	0	0	0	0	0	0	0	0	0	0	0	0	0
512	"Technology for Peacebuilding" http://t.co/EiQKAvl7 @AlecJRoss talks about Digital Diplomacy, @TechChange teaches Digital Peacebuilding.	2012	0	0	0	1	0	1	0	0	0	0	0	0	0	0	0	0	0	0	0	0	0	0	0	0	0	0	0	0	0	0	0	0	0	0	0	0	0	0	0	0	0	0	0	0	0	0	0
513	US Institute of Peace offering $40-$60K intl grants for "Participatory Digital Mapping, Local Media." Deadline 4/6 http://t.co/YuJtZaY1	2012	0	0	0	2	0	0	0	0	0	0	0	0	0	0	0	0	0	0	0	0	0	0	0	0	0	0	0	0	0	0	0	0	0	0	0	0	0	0	0	0	0	0	0	0	0	0	0
514	Avoiding the Digital Divide Hype in Using Mobile Phones for Development | ICTWorks | @ICT_Works http://t.co/kITrQ3bW... http://t.co/LOlBTGVq	2012	0	0	1	1	0	1	0	0	0	0	0	0	0	0	0	0	0	0	0	0	0	0	0	0	0	0	0	0	0	0	0	0	0	0	0	0	0	0	0	0	0	0	0	0	0	0	0
515	Watch our digital contribution to @GenevaPeaceWeek on the Korean Demilitarized Zone with @peopleforEarth Korea #peacebuilding #multitrackdiplomacy #artsciencediplomacy #environmentaldiplomacy #borders #koreadmz #bufferzone #peaceparks	2020	0	0	0	1	0	1	0	0	0	0	0	0	0	0	0	0	0	0	0	0	0	0	0	0	0	0	0	0	0	0	0	0	0	0	0	0	0	0	0	0	0	0	0	0	0	0	0
516	Digital youth peacebuilding: why it matters https://t.co/ms07zYK9iC via @HumanityNews	2020	0	0	1	0	0	0	0	0	0	0	0	0	0	0	0	0	0	0	0	0	0	0	0	0	0	0	0	0	0	0	0	0	0	0	0	0	0	0	0	0	0	0	0	0	0	0	0
517	The digital series for the theme 'What works in peacebuilding' is now live on our app. Don't forget to check out the podcasts on Spotify, Google Music, Apple iTunes, and Podbean! You wouldn't want to miss out on the wealth of knowledge packed into our digital instalments. https://t.co/xrRB2xAN9Y	2020	0	1	0	0	0	0	0	0	0	0	0	0	0	0	0	0	0	0	0	0	0	0	0	0	0	0	0	0	0	0	0	0	0	1	0	0	0	0	0	0	0	0	0	0	0	0	0
518	'What Works in Peacebuilding' digital series is now out! The digital instalments under this theme serve as stepping stones towards a more systemic assimilation of innovative, relevant and effective practices that can have a significant impact on peace. #GPW20 https://t.co/T8vR0D4a4E	2020	1	0	0	0	0	0	0	0	0	0	0	0	1	0	0	0	0	0	0	0	0	0	0	0	0	0	0	0	0	0	0	0	0	0	0	0	0	0	0	0	0	0	0	0	0	0	0
519	The digital instalments for the theme 'What Works in Peacebuilding' are now out on #GPW20 app! The podcasts can also be found on the iTunes podcast app, Google Podcasts, Spotify, Amazon Music/ Audible, and Podbean! https://t.co/3P6V4S8d09	2020	0	1	0	0	0	0	0	0	0	0	0	0	0	0	0	0	0	0	0	0	0	0	0	0	0	0	0	0	0	0	0	0	0	1	0	0	0	0	0	0	0	0	0	0	0	0	0
520	#GPW2020 has kicked off! Looking forward to sharing ideas and experience with colleagues from around the world. Check out our video in the Digital Series, done with @IPUparliament on the role of parliaments in linking #SDG16 and #SSG. https://t.co/Iky0VifGC0	2020	0	0	0	0	0	0	0	0	0	0	0	0	0	0	0	0	0	0	0	0	0	0	0	0	0	0	0	0	0	0	0	0	0	0	0	0	0	0	0	0	0	0	0	0	0	0	0
521	Register now to join @ODIdev's upcoming webinar on 3 November as @staraboulsi, @HelenaPuigL, @Nandini_Tanya and @Ibrahim4Yemen discuss why digital youth peacebuilding matters https://t.co/oWMr6muU5P #DigitalYouth	2020	0	0	1	0	0	0	0	0	0	0	0	0	0	0	0	0	0	0	0	0	0	0	0	0	0	0	0	0	0	0	0	0	0	0	0	0	0	0	0	0	0	0	0	0	0	0	0
522	The long awaited day has finally arrived. Welcome to the first day of #GPW20, a leading annual forum in the international peacebuilding calendar. Our app is your digital doorway to all things GPW live sessions, videos and podcasts, networking opportunities, and more! https://t.co/xsP0CJnWlf	2020	0	1	0	0	0	0	1	0	0	0	0	0	0	0	0	0	0	0	0	0	0	0	0	0	0	0	0	0	0	0	0	0	0	1	0	0	0	0	0	0	0	0	0	0	0	0	0
523	Don't forget to register for #GPW20 to join a global conversation on peacebuilding. This year, GPW will feature a thematic track on environmental peacebuilding, which you can engage with via live sessions and digital products. Learn more and register here: https://t.co/9LOfGqRGwW	2020	0	0	0	1	0	0	0	0	0	0	0	0	0	0	0	0	0	0	0	0	0	0	0	0	0	0	0	0	0	0	0	0	0	0	0	0	0	0	0	0	0	0	0	0	0	0	0
524	[Coming soon] In the digital series of the @GenevaPeaceWeek, swisspeace and its partners will display two videos on #DealingWithThePast. Watch them here https://t.co/CbUKg1JI2h#SearchfortheDisappeared #memoryandtruth@Dejusticia @ProbusquedaSV @unil @warwickuni @ICIPeace https://t.co/svBAPeXphH	2020	0	0	0	0	0	0	1	0	0	0	0	0	0	0	0	0	0	0	0	0	0	0	0	0	0	0	0	0	0	0	0	0	0	0	0	0	0	0	0	0	0	0	0	0	0	0	0
525	Misogyny and violence against women are two of the strongest proxy indicators for support for violent extremism, an issue the Asia-Pacific region continues to grapple with - @NaciriMohammad writes a new op-ed on digital peacebuilding for @TRF_Stories https://t.co/0tMlXaeIyA	2020	0	0	1	1	0	0	0	0	0	0	0	0	0	0	0	0	0	0	0	0	0	0	0	0	0	0	0	0	0	0	0	0	0	0	0	0	0	0	0	0	0	0	0	0	0	0	0
526	4) NGOs, CSOs, and donors need to find new digital methods for conflict prevention and mitigation. Peacebuilders/mediators have deep understanding of local (offline) contexts, but we now need appropriate peacebuilding methods for online spaces, with rigorous &amp; ongoing evaluation.	2020	0	0	1	3	0	2	0	0	0	0	0	0	0	0	0	0	0	0	0	0	0	0	0	0	0	0	0	0	0	0	0	0	0	0	0	0	0	0	0	0	0	0	0	0	0	0	0
527	I'll be joining @HelenaPuigL &amp; @Nandini_Tanya in an @ODIdev panel, led by Dr @staraboulsi, to unpack opportunities and challenges the digital space presents youth in peacebuilding. Join us!Date: November 3rdWhere: OnlineRegistration link #DigitalYouth #PeaceTech #ODI60 https://t.co/VgapsBDYxP	2020	0	0	1	2	0	1	0	0	0	0	0	0	0	0	0	0	0	0	0	0	0	0	0	0	0	0	0	0	0	0	0	0	0	0	0	0	0	0	0	0	0	0	0	0	0	0	0
528	Enter the Digital Peace Factory Contest! Create fun digital peacebuilding content to help Americans listen &amp; find common ground@todapeaceinst is working w/ AfP &amp; partners on digital peacebuilding efforts to address polarization around the US electionhttps://t.co/gmNqpq44Ch	2020	0	0	0	1	0	0	1	0	0	0	0	0	0	0	0	0	0	0	0	0	0	0	0	0	0	0	0	0	0	0	0	0	0	0	0	0	0	0	0	0	0	0	0	0	0	0	0
529	Young people are using digital spaces innovatively to support peace, but this comes with challenges. Join our #DigitalYouth webinar on 3 Nov to interrogate assumptions w/ @staraboulsi, @HelenaPuigL, @Nandini_Tanya &amp; @Ibrahim4Yemen https://t.co/n7FycHvXg1 #ODI60 https://t.co/iPRlhOgFuQ	2020	1	0	2	1	0	0	0	0	0	0	0	0	1	0	0	0	0	0	0	0	0	0	0	0	0	0	0	0	0	0	0	0	0	0	0	0	0	0	0	0	0	0	0	0	0	0	0
530	Please RSVP: Digital youth peacebuilding: why it matters https://t.co/byaQ1PF5XA	2020	0	0	1	0	0	0	0	0	0	0	0	0	0	0	0	0	0	0	0	0	0	0	0	0	0	0	0	0	0	0	0	0	0	0	0	0	0	0	0	0	0	0	0	0	0	0	0
531	Are you interested in digital tech and its effects on peace mediation? Do you wonder how trust in #peacebuilding is affected by an increasingly digitized world? Then this is the event for you! Tune in for our panel on #Trust in #CyberMediation Sign-up https://t.co/0mHqHkeZbb https://t.co/so11KAmyDd	2020	0	0	0	1	0	0	0	0	0	0	0	0	0	0	0	0	0	0	0	0	0	0	0	0	0	0	0	0	0	0	0	0	0	0	0	0	0	0	0	0	0	0	0	0	0	0	0
532	25 Spheres Of Digital Peacebuilding And PeaceTech - https://t.co/La1mmBxQU6 - This policy brief outlines twenty-five spheres where technology can contribute to peacebuilding goals and describes five generations of thinking related to the evolution of technologys impact on pea... https://t.co/wXTok1ISkW	2020	0	0	0	0	0	0	0	0	0	0	0	0	0	0	0	0	0	0	0	0	0	0	0	0	0	0	0	0	0	0	0	0	0	0	0	0	0	0	0	0	0	0	0	0	0	0	0
533	Geneva Peace Week, taking place 2-6 November 2020, is almost here. As part of GPWs digital series, GISF will be joining the ICoCA panel to discuss the impact of COVID-19 on security in complex environments and its peacebuilding implications. https://t.co/X3nIbuxifm	2020	0	0	0	0	1	0	1	0	0	0	0	1	0	0	0	0	0	0	0	0	0	0	0	0	0	0	0	0	0	0	0	0	0	0	0	0	0	0	0	0	0	0	0	0	0	0	0
534	YOU are an important piece of the peacebuilding process. As you join us for the live sessions and listen to the digital series through the Geneva Peace Week, we hope the discussions reaffirm your commitment to the cause of living together with dignity and peace for all. https://t.co/Yi1TtANARc	2020	0	0	0	0	0	0	0	0	0	0	0	0	0	0	0	0	0	0	0	0	0	0	0	0	0	0	0	0	0	0	0	0	0	0	0	0	0	0	0	0	0	0	0	0	0	0	0
535	Can digital peace building make a perceptible difference in many of the conflicts we are witnessing in the world today? Really looking forward to joining this excellent panel @HelenaPuigL, @Nandini_Tanya &amp; @Ibrahim4Yemen on youth and digital peacebuilding, and why it matters. https://t.co/2uRbk4yF36	2020	0	0	1	0	0	0	0	0	0	0	0	0	0	0	0	0	0	0	0	0	0	0	0	0	0	0	0	0	0	0	0	0	0	0	0	0	0	0	0	0	0	0	0	0	0	0	0
536	Young people are using the internet in innovative ways to support peacebuilding, but this comes with challenges. Join our #DigitalYouth webinar on 3 Nov as we interrogate assumptions w/ @staraboulsi, @HelenaPuigL, @Nandini_Tanya &amp; @Ibrahim4Yemen https://t.co/LYAmZHIDwx #ODI60	2020	1	0	2	1	0	1	0	0	0	0	0	0	1	0	0	0	0	0	0	0	0	0	0	0	0	0	0	0	0	0	0	0	0	0	0	0	0	0	0	0	0	0	0	0	0	0	0
537	Rethink the social &amp; cultural underpinnings of peacebuilding with #GenvaPeaceWeek live sessions &amp; digital installments#GPW highlights bottom-up approaches to peacebuilding through storytelling, historical reflections &amp; media workshopshttps://t.co/xjeRy2IQK9 https://t.co/nzqT0FQeG2	2020	0	0	1	2	0	1	0	0	0	0	0	0	0	0	0	0	0	0	0	0	0	0	0	0	0	0	0	0	0	0	0	0	0	0	0	0	0	0	0	0	0	1	0	0	0	0	0
538	How are young people using #digital spaces for political participation and #peacebuilding in fragile contexts?Join this @ODIdev discussion *today* to hear @staraboulsi, @HelenaPuigL, @Nandini_Tanya &amp; @Ibrahim4Yemen explore this question #DigitalYouth https://t.co/rSy0bOhvT8	2020	0	0	3	1	0	0	0	0	0	0	0	0	0	0	0	0	0	0	0	0	0	0	0	0	0	0	0	0	0	0	0	0	0	0	0	0	0	0	0	0	0	0	0	0	0	0	0
539	The latest The Peacebuilding Daily! https://t.co/4a0dsBFW88 Thanks to @EUErasmusPlus @festusomalia @CSISHumAgenda #erasmusvirtual #digital	2020	0	0	0	1	0	0	0	0	0	0	0	0	0	0	0	0	0	0	0	0	0	0	0	0	0	0	0	0	0	0	0	0	0	0	0	0	0	0	0	0	0	0	0	0	0	0	0
540	Our Digital Inclusion Fund closes today! Apply for small grants of up to $750 for digital equipment and tools to support your #peacebuilding work - don't miss out!https://t.co/6G8oaDh78M #ShiftPower4Peace @CSP_Peace @HumanityUnited	2020	0	1	1	0	0	1	1	0	0	0	0	0	0	0	0	0	0	0	0	0	0	0	0	0	0	0	0	0	0	0	0	0	0	0	0	0	0	0	0	0	0	0	0	0	0	0	0
541	Enter the Digital Peace Factory Contest! Win cash prizes for making memes, GIFs &amp; digital videos@todapeaceinst is working w/ AfP &amp; other partners on digital peacebuilding efforts to address polarization around the US electionhttps://t.co/gmNqpq44Ch	2020	0	0	0	0	0	0	0	0	0	0	0	0	0	0	0	0	0	0	0	0	0	0	0	0	0	0	0	0	0	0	0	0	0	0	0	0	0	0	0	0	0	0	0	0	0	0	0
542	#JustNow Great listening to the case study of Maskani: Digital Peacebuilding in Kenya from @howtobuildpeace Participants from various countries shared interesting insight on digital peacebuilding possibilities in their own country contexts #KPAC20 https://t.co/7MNZr2lPyx	2020	0	0	1	0	0	0	0	0	0	0	0	0	0	1	0	0	0	0	0	0	0	0	0	0	0	0	0	0	0	0	0	0	0	0	0	0	0	0	0	0	0	0	0	0	0	0	0
543	We are just two weeks away from the leading annual forum in the international peacebuilding calendar. Join .@HeleaKh to discover the ways in which digital transformation, building innovation ecosystems and effectively using science in policy making can help advance peace. https://t.co/gRwTweUqEH	2020	2	0	0	0	0	1	0	0	0	0	0	0	1	0	0	0	0	0	0	0	0	0	0	0	0	0	0	0	0	0	0	0	0	0	0	0	0	0	0	0	0	0	0	0	0	0	0
544	We are just two weeks away from the leading annual forum in the international peacebuilding calendar. Join .@HeleaKh to discover the ways in which digital transformation, building innovation ecosystems and effectively using science in policy making can help advance peace. https://t.co/u9SMx0jgCz	2020	2	0	0	0	0	1	0	0	0	0	0	0	1	0	0	0	0	0	0	0	0	0	0	0	0	0	0	0	0	0	0	0	0	0	0	0	0	0	0	0	0	0	0	0	0	0	0
545	The use of technology for peace, or #peacetech, has grown, creating innovative solutions to tackle drivers of conflict and insecurity. Our Digital Pathways for Peace report shares local perspectives on the role of technology in #peacebuilding. https://t.co/5ndSBd8D8g https://t.co/uE69SbsfdI	2020	2	0	1	0	3	0	0	0	0	0	0	0	1	0	0	0	0	0	0	0	0	0	0	0	0	0	0	0	0	0	0	0	0	0	0	0	0	0	0	0	0	0	0	0	0	0	0
546	Join us here on Day 1 where we're presenting the digital peacebuilding in Kenya with @braco_od https://t.co/Lg5AQx0mD5	2020	0	0	1	0	0	0	0	0	0	0	0	0	0	1	0	0	0	0	0	0	0	0	0	0	0	0	0	0	0	0	0	0	0	0	0	0	0	0	0	0	0	0	0	0	0	0	0
547	Divisions within #Libyas civil war have been amplified by foreign-sponsored disinformation campaigns. Reconciliation and peacebuilding will require local actors to reclaim Libyas digital spaces. https://t.co/H1KD1o82ox	2020	0	0	1	3	0	0	0	0	0	0	0	0	0	0	0	0	0	0	0	0	0	0	0	0	0	0	0	0	0	0	0	0	0	0	0	0	0	0	0	0	0	0	1	0	0	0	0
548	We are live on all major Social Media Platforms. Follow Us on Facebook, Twitter and Instagram to keep up with our activities and connect with us.#SSOT #SouthSudan #IamPeace #Peacebuilding #arts #spaces #youth #youthled #promotion #digital https://t.co/SqvBkrJdIC	2020	0	0	1	1	0	0	1	0	0	0	0	0	0	0	0	0	0	0	0	0	0	0	0	0	0	0	0	0	0	0	0	0	0	0	0	0	0	0	0	0	0	0	0	0	0	0	0
549	What are key recs when working w/ digital tech? @todapeaceinst 1) digital access to all people is necessary forthe cont. growth of digital peacebuilding2) Digital knowledge is necessary to use new technologies to support peacebuilding goals&amp; more: https://t.co/Eit83Mqmd0	2020	1	0	0	0	0	0	0	0	0	0	0	0	0	0	0	0	0	0	0	0	0	0	0	0	0	1	0	0	0	0	0	0	0	0	0	0	0	0	0	0	0	0	0	0	0	0	0
550	Digital instalments under the second theme, What works for Peacebuilding, serve as stepping stones towards a systemic assimilation of innovative, relevant and effective practices that foster peace. The podcasts and videos will be available alongside the live sessions from Nov 2. https://t.co/JvVtWAAYJB	2020	1	0	0	0	0	0	0	0	0	0	0	0	1	0	0	0	0	0	0	0	0	0	0	0	0	0	0	0	0	0	0	0	0	0	0	0	0	0	0	0	0	0	0	0	0	0	0
551	Rethink the social and cultural underpinnings of peacebuilding with our live sessions and digital instalments under the first theme, Building a Culture of Peace. #GPW20 highlights bottom-up approaches to peacebuilding through storytelling, historical reflections &amp; media workshops https://t.co/9xzGYLqt9n	2020	0	0	0	2	0	1	0	0	0	0	0	0	0	0	0	0	0	0	0	0	0	0	0	0	0	0	0	0	0	0	0	0	0	0	0	0	0	0	0	0	0	0	0	0	0	0	0
552	Throwback Thursday Talk This Thursday Talk is from July 2020, when Prof. Fredrick Ogenga (@rucCMDPS) led a discussion on Understanding Online Polarization in Kenya: A Digital Peacebuilding Perspective.Watch &amp; listen #digitalpeacebuildinghttps://t.co/5Y7yllBFlO	2020	0	0	1	2	1	1	0	0	0	0	0	0	0	1	0	0	0	0	0	0	0	0	0	0	0	0	0	0	0	0	0	0	0	0	0	0	0	0	0	0	0	0	0	0	0	0	0
553	Calling all #TikTokkers -- enter the Digital Peace Factory Contest! Win cash prizes for making memes, GIFs &amp; short videos to build @todapeaceinst is working w/AfP &amp; other partners on digital peacebuilding to address polarization around the US electionhttps://t.co/gmNqpq44Ch	2020	0	0	0	2	1	0	1	0	0	0	0	0	0	0	0	0	0	0	0	0	0	1	0	0	0	0	0	0	0	0	0	0	0	0	0	0	0	0	0	0	0	0	0	0	0	0	0
554	Digital Inclusion in Mediated Peace Processes: How Technology Can Enhance Participation https://t.co/qttIGSkQgO #peacebuilding #digital https://t.co/7VFCrFTXx5	2020	0	0	1	0	0	0	1	0	0	0	0	0	0	0	0	0	0	0	0	0	0	0	0	0	0	0	0	0	0	0	0	0	0	0	0	0	0	0	0	0	0	0	0	0	0	0	0
555	NEW from @todapeaceinst &amp; AfP Senior Fellow @LisaSchirch: 25 Spheres of Digital Peacebuilding and PeaceTech. Learn how peacebuilders are innovating to counter hate &amp; boost resilience, from digital upstanding to online election monitoring. Check it out! https://t.co/6PZM2qlkuj	2020	1	0	0	3	1	1	0	0	0	0	0	0	1	0	0	0	0	0	0	0	0	0	0	0	0	0	0	0	0	0	0	0	0	0	0	0	0	0	0	0	0	0	0	0	0	0	0
556	#MariaKlatte elaborates on decentralized action, broaden the channels on how to listen to and engage with civil societies. This is super interesting, as this is like a "(digital?) #transformation" of #peacebuilding, a democratization in itself. #CivCrisisPrevention2020	2020	1	0	0	3	1	0	1	0	0	0	0	0	0	0	0	0	0	0	0	0	0	0	0	0	0	0	1	0	0	0	0	0	0	0	0	0	0	0	0	0	0	0	0	0	0	0	0
557	Build Peace explores emergent challenges to peace in a digital era, and peacebuilding innovations to address these challenges. #mbi_colleague https://t.co/styy1BKUCm	2020	3	0	0	0	0	0	0	0	0	0	0	0	1	0	0	0	0	0	0	0	0	0	0	0	0	0	0	0	0	0	0	0	0	0	0	0	0	0	0	0	0	0	0	0	0	0	0
558	Register for the virtual Build Peace 2020 conference and take a digital peacebuilding course on whatsapp - https://t.co/dkMFnaj26C	2020	0	0	0	2	0	0	0	0	0	0	0	0	0	0	0	0	0	0	0	0	0	0	0	0	0	0	0	0	0	0	0	0	0	0	0	0	0	0	0	0	0	0	0	0	0	0	0
559	Toda Peace Institute POLICY BRIEF No.93 "25 Spheres of Digital Peacebuilding and PeaceTech": https://t.co/WCd6Ev4bMZ	2020	0	0	0	0	0	0	0	0	0	0	0	0	0	0	0	0	0	0	0	0	0	0	0	0	0	0	0	0	0	0	0	0	0	0	0	0	0	0	0	0	0	0	0	0	0	0	0
560	for you whatsapp users: want to learn about digital peacebuilding? @howtobuildpeace just launched a course that you can take using a whatsapp bot. details are here: https://t.co/8iHhBmJwQz	2020	0	0	0	2	0	0	0	0	0	0	0	0	0	0	0	0	0	0	0	0	0	0	0	0	0	0	0	0	0	0	0	0	0	0	0	0	0	0	0	0	0	0	0	0	0	0	0
561	Betty from Turning the Tide Kenya shared her skills in digital peacebuilding in a presentation and peace activists discussed their experiences and concerns.	2020	0	0	1	1	0	0	0	0	0	0	0	0	0	1	0	0	0	0	0	0	0	0	0	0	0	0	0	1	0	0	0	0	0	0	0	0	0	0	0	0	0	0	0	0	0	0	0
562	More than 30 peace activists from Rwanda, Kenya and Burundi participated in the first #EastAfricaTTT online webinar. We spoke about the impact of #COVID19 on our work and about the possibilities/limitations of digital peacebuilding. https://t.co/Lt190SQ0tD	2020	0	0	3	2	0	1	1	0	1	0	0	1	0	1	0	0	1	0	0	0	0	0	0	0	0	0	0	1	0	0	0	0	0	0	0	0	0	0	0	0	0	0	0	0	0	0	0
563	Ever wonder what I do all day? Take our Digital Peacebuilding 101 course and you will get a nice insight. https://t.co/3BsLmxi9cS	2020	0	0	0	1	0	0	0	0	0	0	0	0	0	0	0	0	0	0	0	0	0	0	0	0	0	0	0	0	0	0	0	0	0	0	0	0	0	0	0	0	0	0	0	0	0	0	0
564	Videoconferencing has enabled some peace activists to have much greater face to face engagement with allies around the world. But lack of access to digital communications is a serious constraint on peacebuilding in many contexts. #PeaceDay2020 #PeaceCannotWait https://t.co/RUu580VEf3	2020	0	0	0	3	0	0	0	0	0	0	0	0	0	0	0	0	0	0	0	0	0	0	0	0	0	1	0	1	0	0	0	0	0	0	0	0	0	0	0	0	0	0	0	0	0	0	0
565	From Vincent Berendes : Especially through COVID-19, Open Educational Resources have received great attention, lately. What opportunities and challenges do you see in working with Open Educational Resources in digital peacebuilding?	2020	0	0	0	1	0	0	1	0	0	0	0	1	0	0	0	0	0	0	0	0	0	0	0	0	0	0	0	0	0	0	0	0	0	0	0	0	0	0	0	0	0	0	0	0	0	0	0
566	Philip Yakubu provides mentorship, skills acquisition and digital literacy trainings for young people in Kaduna.#PeaceDay2020 #peacebuilding #Youth4Peace https://t.co/Tw4vHzrua3	2020	0	1	2	1	0	1	0	0	0	0	0	0	0	0	0	0	0	0	0	0	0	0	0	0	0	0	0	0	0	0	0	0	0	0	0	0	0	0	0	0	0	0	0	0	0	0	0
567	Participants can join via @Facebook @Twitter and @zoom_us. This is how #peacebuilding moves in a #digital era. #ShapingPeaceTogether without borders https://t.co/pjYvT2luOk	2020	1	0	0	0	0	0	0	0	0	0	0	0	0	0	0	0	0	0	0	0	0	0	0	0	0	0	0	0	0	0	0	0	0	0	0	0	0	0	0	0	0	0	0	0	0	0	0
568	/4 Peacebuilding efforts have been hit with turbulent times this year due to the lockdown measure aimed at tackling Covid-19. While many programmes have been halted, Innocent shares how @GER_Global were able to go digital Full article: #PeaceDay2020 https://t.co/KS4T0zmXoS https://t.co/GVk2z0sQbD	2020	0	0	0	0	0	0	1	0	0	0	0	1	0	0	0	0	0	0	0	0	0	0	0	0	0	0	0	0	0	0	0	0	0	0	0	0	0	0	0	0	0	0	0	0	0	0	0
569	@DMU_GPTJRG members, @TheNewStatsman &amp; @James_Tangen, have been discussing peacebuilding, social action, digital technologies &amp; COVID-19 on @UN International Day of Peace.https://t.co/q6osrPInJC@UN_SDG @UNPeacebuilding @UniJoinTogether @dmuleicester	2020	0	0	0	1	0	0	1	0	0	0	0	1	0	0	0	0	0	0	0	0	0	0	0	0	0	0	1	0	0	0	0	0	0	0	0	0	0	0	0	0	0	0	0	0	0	0	0
570	Want to know what we do in Criminology &amp; Criminal Justice? @Vicknight18 and @James_Tangen discuss digital technologies, prisons, peacebuilding and COVID-19.https://t.co/r5hldov3ky	2020	0	0	0	0	0	0	1	0	0	0	0	1	0	0	0	0	0	0	0	0	0	0	0	0	0	0	0	0	0	0	0	0	0	0	0	0	0	0	0	0	0	0	0	0	0	0	0
571	Over the last 6 years we've celebrated #PeaceDay using @coachesacross purposeful play activities &amp; a @PeaceOneDay One Day One Goal match. This year we can't gather in person &amp; most of our youth don't have digital access, but we still believe in the #peacebuilding process. https://t.co/EO9Gz8w8X6	2020	0	0	1	0	0	0	0	0	0	0	0	0	0	0	0	0	0	0	0	0	0	0	0	0	0	1	0	0	0	0	0	0	0	0	0	0	0	0	0	0	0	0	0	0	0	0	0
572	The International Day of Peace is just two days away. Want to get a deeper understanding of the most pressing issues surrounding conflict and #peacebuilding today? Explore our #ReimaginingVictory digital series with @I_W_M : https://t.co/pCp9kh4PJC#PeaceDay2020 https://t.co/6q3gRvEIbX	2020	0	0	0	0	0	0	0	0	0	0	0	0	0	0	0	0	0	0	0	0	0	0	0	0	0	0	0	0	0	0	0	0	0	0	0	0	0	0	0	0	0	0	0	0	0	0	0
573	Our Music &amp; #Peacebuilding podcast was featured on medium as a top 20 podcast on peacebuilding. So excited to grow our commitment to digital humanities at @EtownCollege with this offering! https://t.co/POvGDhntud	2020	0	0	0	0	0	0	0	0	0	0	0	0	0	0	0	0	0	0	0	0	0	0	0	0	0	0	0	0	0	0	0	0	0	0	0	0	0	0	0	0	0	0	0	0	0	0	0
574	A huge thank you to 4 African #youth peacebuilding networks who provided innovative ideas to support the development of a digital solution for young African women mediators during a 3-day design thinking workshop last week Stay tuned for more!#UNSCR1325 #tech4peace #WPS https://t.co/7B3TD6uzbk	2020	1	0	4	0	1	0	1	0	1	0	0	0	1	0	0	0	0	0	0	0	0	0	0	0	0	0	0	0	0	0	0	0	0	0	0	0	0	0	0	0	0	0	0	0	0	0	0
575	At UN General Assembly on the SG Report on UN Peacebuilding and Sustaining Peace, @EUatUN urges UN peacebuilding adaptation to new global challenges, especially those associated with climate change, environmental degradation, escalating digital threats, mental health decline.	2020	0	0	0	0	1	0	3	0	0	0	0	0	0	0	0	0	0	0	0	0	0	0	0	0	0	0	0	0	1	0	0	0	0	0	0	0	0	0	0	0	0	0	0	0	0	0	0
576	With #PeaceDay2020 approaching, want to get a deeper understanding of the most pressing issues surrounding conflict and #peacebuilding today? Explore our #ReimaginingVictory digital series with @I_W_M: https://t.co/n9P0P07SWK https://t.co/s2PGIxBJqx	2020	0	0	0	0	0	0	0	0	0	0	0	0	0	0	0	0	0	0	0	0	0	0	0	0	0	0	0	0	0	0	0	0	0	0	0	0	0	0	0	0	0	0	0	0	0	0	0
577	From the Blog Archives '#NguvuPamoja Incentivising Digital Peacebuilding in Kenya' (2020) by Fredrick Ogenga, Ph.D, @rucCMDPS https://t.co/c8TDSn4YQN	2020	0	0	0	0	0	0	0	0	0	0	0	0	0	0	0	0	0	0	0	0	0	0	0	0	0	0	0	0	0	0	0	0	0	0	0	0	0	0	0	0	0	0	0	0	0	0	0
578	#DidYouKnow that UNITAR was working on developing a digital solution in support of young African #women mediators? Next week, w/ 4 #youth peacebuilding networks, we will generate a technical prototype through a series of online #designthinking workshops. Stay tuned! #UNSCR1325 https://t.co/xJK6u97PvS	2020	0	0	4	1	1	1	1	0	1	0	0	0	0	0	0	0	0	0	0	0	0	0	0	0	0	0	0	0	0	0	0	0	0	0	0	0	0	0	0	0	0	0	0	0	0	0	0
579	Good Relations Week 2020 will celebrate 30 years of peacebuilding and cultural diversity with a virtual programme of over 150 online events and digital content from a diverse range of groups and organisations. https://t.co/0RHp9M6Bms https://t.co/4UxjG7KOpJ	2020	0	0	0	2	0	1	0	0	0	0	0	0	0	0	0	0	0	0	0	0	0	0	0	0	0	0	0	0	0	0	0	0	0	0	0	0	0	0	0	0	0	0	0	0	0	0	0
580	Anlise do @CedricdeConing sobre peacebuilding no contexto (e o que pode ficar de herana) da COVID-19. Maior atuao local j que os consultores internacionais devem ficar com viagem restrita, mas a incluso digital se mostra essencial.https://t.co/UOPFghK0BQ	2020	0	0	0	0	0	0	1	0	0	0	0	1	0	0	0	0	0	0	0	0	0	0	0	0	0	0	0	0	0	0	0	0	0	0	0	0	0	0	0	0	0	0	0	0	0	0	0
581	How will the pandemic shape digitalisation &amp; digital peacebuilding on the African continent? Have a look at our reflections in the latest ACCORD Monitor! https://t.co/Bnm2wQbFj7	2020	0	0	1	0	0	0	0	0	1	0	0	0	0	0	0	0	0	0	0	0	0	0	0	0	0	0	0	0	0	0	0	0	0	0	0	0	0	0	0	0	0	0	0	0	0	0	0
582	And within the digital divide is the gender divide! In least developed countries, only 1 out of 7 women uses the Internet compared with 1 out of 5 men! (ITU data) Effective peacebuilding n crisis response requires equitable n secure access to comm technologies! @gnwp_gnwp https://t.co/kAWmvwGg6W	2020	0	1	3	2	1	1	0	0	0	0	0	0	0	0	0	0	0	0	0	0	0	0	0	0	0	1	0	0	0	0	0	0	0	0	0	0	0	0	0	0	0	0	0	0	0	0	0
583	Don't miss out on @howtobuildpeace's FREE, online course: 'Digital Peacebuilding 101' Training is introductory &amp; self-paced!What is possible to do in peacebuilding with technology? Who else is doing it &amp; where?For more info &amp; to learn: https://t.co/a21KPuYiIy https://t.co/Ee3fB6a7b3	2020	0	1	0	3	0	1	0	0	0	0	0	0	0	0	0	0	0	0	0	0	0	0	0	0	0	0	0	0	0	0	0	0	0	0	0	0	0	0	0	0	0	0	0	0	0	0	0
584	African responses to #COVID19 demonstrate the potential for home-grown #Digital innovations that can strengthen societal #resilience &amp; promote inclusivity, peace &amp; sustainability@hirblinger &amp; Elin Berg @CCDP_IHEID #C19ConflictMonitor #SustainingPeacehttps://t.co/kAWPtP6aRI	2020	1	0	2	0	1	0	2	0	1	0	0	1	1	0	0	0	0	0	0	0	0	0	0	0	0	0	0	0	0	0	0	0	0	0	0	0	0	0	0	0	0	0	0	0	0	0	0
585	Kinang Derick introducing participants 2 our Social Media #HateSpeech Mitigation FIELD GUIDE Cameroon; Topics: social media code of conduct, safe digital spaces, stop disinformation, Art4Peace #Artivism, Ethical Journalism &amp; Counter #HateSpeech online #Media4Peace #Peacebuilding https://t.co/iIYmwqfd6p	2020	0	0	0	5	2	1	0	0	0	0	0	0	0	0	0	0	0	0	0	0	0	0	0	0	0	0	0	0	0	0	0	0	0	0	0	0	0	0	0	0	0	0	0	0	0	0	0
586	Interested in learning more about how peacebuilders are embracing new digital avenues? Check out @peacedirect report, Digital Pathways for Peace to read insights from the global peacebuilding community. https://t.co/6nT2mJw9Vm	2020	0	0	0	1	0	0	0	0	0	0	0	0	0	0	0	0	0	0	0	0	0	0	0	0	0	0	0	0	0	0	0	0	0	0	0	0	0	0	0	0	0	0	0	0	0	0	0
587	Read | "#NguvuPamoja Incentivising Digital Peacebuilding in Kenya" written by Fredrick Ogenga (APN IRG 2014)https://t.co/dKDmu68tg4	2020	0	0	1	0	0	0	0	0	0	0	0	0	0	1	0	0	0	0	0	0	0	0	0	0	0	0	0	0	0	0	0	0	0	0	0	0	0	0	0	0	0	0	0	0	0	0	0
588	**New Blog post***'#NguvuPamoja Incentivising #DigitalPeacebuilding in Kenya' by @braco_od, Ph.D (Project partners: @kpsrl_, @howtobuildpeace, @rucCMDPS) #peacetech #technology #peacebuildinghttps://t.co/JvAVHuIuXz	2020	0	0	1	0	0	0	1	0	0	0	0	0	0	1	0	0	0	0	0	0	0	0	0	0	0	0	0	0	0	0	0	0	0	0	0	0	0	0	0	0	0	0	0	0	0	0	0
589	In UN Security Council on "Pandemics and the Challenges of Sustaining Peace," former SG Ban ki-Moon @TheElders urges UN officials closest to circumstances on the ground to "carve out" space to better ensure effective peacebuilding collaborations and end the digital divide.	2020	0	0	1	0	0	0	1	0	0	0	0	0	0	0	0	0	0	0	0	0	0	0	0	0	0	0	0	0	0	0	0	0	0	0	0	0	0	0	0	0	0	0	0	0	0	0	0
590	Thrilled to announce I'll be presenting a short talk on transformative dialogue at @howtobuildpeace annual conference! Register online here for amazing talks on peacebuilding in the digital age and in the context of the #pandemic https://t.co/RJV7sXRLuI	2020	1	0	0	1	0	1	0	0	0	0	0	0	0	0	0	0	0	0	0	0	0	0	0	0	0	0	0	0	0	0	0	0	0	0	0	0	0	0	0	0	0	0	0	0	0	0	0
591	Interested in #digitalpeacebuilding? Explore how #tech and digital strategies can be used for #peacebuilding with a free online course by @howtobuildpeace and Shift Power for PeaceMore information below https://t.co/9cUpZ854Ez	2020	0	0	0	2	0	1	0	0	0	0	0	0	0	0	0	0	0	0	0	0	0	0	0	0	0	0	0	0	0	0	0	0	0	0	0	0	0	0	0	0	0	0	0	0	0	0	0
592	Digital technologies are playing an increasingly vital role in #peacebuilding around the world, and increased connectivity has helped develop powerful online communities. Read our new report for a discussion on how technology and peacebuilding intertwine. https://t.co/roPTyPMPXL https://t.co/ekDwbCqZPJ	2020	1	0	0	1	0	1	1	0	0	0	0	0	0	0	0	0	0	0	0	0	0	0	0	0	0	0	0	0	0	0	0	0	0	0	0	0	0	0	0	0	0	0	0	0	0	0	0
593	For #31DaysOfYOUth, today we have @BurakDoluay, one of the #SDGYoungLeaders, who is a Cypriot innovator enhancing peacebuilding in conflict regions through digital and in-person initiatives. https://t.co/41jj8YNCrR	2020	1	0	2	0	0	0	0	0	0	0	0	0	1	0	0	0	0	0	0	0	0	0	0	0	0	0	0	0	0	0	0	0	0	0	0	0	0	0	0	0	0	0	0	0	0	0	0
594	anti : What's Hot in Digital Young Leaders Continue Peacebuilding 75 Years After the Atomic Bombings - Obama Foundation https://t.co/fr361KZgXY, see more https://t.co/hOkPOP9MBd	2020	0	0	1	0	0	0	0	0	0	0	0	0	0	0	0	0	0	0	0	0	0	0	0	0	0	0	0	0	0	0	0	0	0	0	0	0	0	0	0	0	0	0	0	0	0	0	0
595	Have you check out @howtobuildpeace's FREE &amp; SELF-PACED online course? Digital Peacebuilding 101: Introducing Technology for Peacebuilding - https://t.co/qoHKTk4E6AAn introductory course aimed at inspiring you to think about what #digitalpeacebuilding can look like for you. https://t.co/wr8TCVBBvB	2020	0	0	0	2	0	1	0	0	0	0	0	0	0	0	0	0	0	0	0	0	0	0	0	0	0	0	0	0	0	0	0	0	0	0	0	0	0	0	0	0	0	0	0	0	0	0	0
596	@TTricentre we see a future in digital pathways for peacebuilding especially how it can integrate local peacebuilding and peacebuilders. This report is an important read. @peacedirect @AfPeacebuilding @c_kwaja @faceofpeace11 @NgwobiaMike @yiavha @ESLYICentre @PLSPeaceAgency https://t.co/bqDwkaNxVG	2020	0	0	1	0	0	0	0	0	0	0	0	0	0	0	0	0	0	0	0	0	0	0	0	0	0	0	0	0	0	0	0	0	0	0	0	0	0	0	0	0	0	0	0	0	0	0	0
597	Very proud to have authored our latest report, 'Digital Pathways for Peace' #tech4peace #peacebuilding @peacedirect https://t.co/zzksOHUkeA	2020	0	0	0	0	0	0	0	0	0	0	0	0	0	0	0	0	0	0	0	0	0	0	0	0	0	0	0	0	0	0	0	0	0	0	0	0	0	0	0	0	0	0	0	0	0	0	0
598	The use of technology for peace has grown in prominence, creating innovative solutions to tackle drivers of conflict &amp; insecurity. Our report, Digital Pathways for Peace shares local perspectives on the role that technology plays in #peacebuilding. https://t.co/REh5PE40ga https://t.co/lMrkIPtPq5	2020	2	0	1	0	3	0	0	0	0	0	0	0	1	0	0	0	0	0	0	0	0	0	0	0	0	0	0	0	0	0	0	0	0	0	0	0	0	0	0	0	0	0	0	0	0	0	0
599	From the Resource Library 'Maskani is Our New Normal- Exploring Digital Peacebuilding in Kenya, Working from Home' (2020) by Fredrick Ogenga Ph.D, @rucCMDPS https://t.co/uDRQRAQZFK	2020	0	0	1	0	0	0	0	0	0	0	0	0	0	1	0	0	0	0	0	0	0	0	0	0	0	0	0	0	0	0	0	0	0	0	0	0	0	0	0	0	0	0	0	0	0	0	0
600	Creative Connections is an arts-based project using creative processes of theatre, film and new digital technologies to promote reconciliation and positive community relations in Northern Ireland and the island of Ireland! Read more here:https://t.co/cNaVCoJmEX #peacebuilding https://t.co/PHezAMwKkc	2020	0	0	0	0	0	0	1	0	0	0	0	0	0	0	0	0	0	0	0	0	0	0	0	0	0	0	0	0	0	0	0	0	0	0	0	0	0	0	0	0	0	0	0	0	0	0	0
601	Explore and share voices from the borderlands of Afghanistan, Colombia and Myanmar in this new digital report. An important read for those working in #illicitdrugs #globaldev in conflict states and #peacebuilding https://t.co/5kYlsTLtLn https://t.co/dGtCkSvwJb	2020	0	0	3	0	0	1	0	1	0	0	1	0	0	0	1	0	0	0	0	0	0	0	0	0	0	0	0	0	0	0	0	0	0	0	0	0	0	0	0	0	0	0	0	0	0	0	0
602	Oliver P. Richmond &amp; Ioannis Tellidis - "Analogue crisis, digital renewal? Current dilemmas of peacebuilding" https://t.co/FvIyejke2W https://t.co/xesqTEwCs1	2020	0	0	0	1	0	0	0	0	0	0	0	0	0	0	0	0	0	0	0	0	0	0	0	0	0	0	0	0	0	0	1	0	0	0	0	0	0	0	0	0	0	0	0	0	0	0	0
603	Southern Voices Network for Peacebuilding and @AfricaUpClose Scholar Richmond Commodore explores the financial inclusion perspective of COVID-19-related interventions in West African countries, with a specific focus on digital financial services: https://t.co/5G8pViBnqW	2020	0	0	1	0	0	1	2	0	1	0	0	1	0	0	0	0	0	0	0	0	0	0	0	0	0	0	0	0	0	0	0	0	0	0	0	0	0	0	0	0	0	0	0	0	0	0	0
604	Learn how CRS and local organizations foster peace and fight #COVID19 in the #DRC using #digital tools like @Whatsapp: https://t.co/9t8C0Q6hIX	2020	0	1	1	0	0	1	1	0	0	0	0	1	0	0	0	0	0	0	0	0	0	0	0	0	0	0	0	0	0	0	0	0	0	0	0	0	0	0	0	0	0	0	0	0	0	0	0
605	The pandemic has highlighted the work that is still to be done in the journey to gender equality. Solutions discussed included job security, digital transformation, women in peacebuilding roles, access to health services &amp; intergenerational co-leadership. https://t.co/spWpcZAwlp	2020	1	0	3	0	2	0	1	0	0	0	0	0	0	0	0	0	0	0	0	0	0	0	0	0	0	1	0	0	0	0	0	0	0	0	0	0	0	0	0	0	0	0	0	0	0	0	0
606	How is #COVID19 Affecting Progress on #SDG5 ?The #Beijing+25 stakeholder consultation discussed some solutions: &gt;job security&gt;digital transformation&gt;women in peacebuilding &gt;access to health services&gt;intergenerational co-leadershiphttps://t.co/U05Yxv9C74	2020	1	0	1	0	2	0	2	0	0	0	0	1	0	0	0	0	0	0	0	0	0	0	0	0	0	0	0	0	0	0	0	0	0	0	0	0	0	0	0	0	0	0	0	0	0	0	0
607	Join our webinar today as we explore best practices on the use of technology and digital tools for conflict prevention and peacebuilding. Kindly follow link to join https://t.co/KTYXprBlkp #Youth4Peace https://t.co/s3pGKkuzH5 https://t.co/vcsoCvhG1i	2020	0	1	1	0	0	1	0	0	0	0	0	0	0	0	0	0	0	0	0	0	0	0	0	0	0	0	0	0	0	0	0	0	0	0	0	0	0	0	0	0	0	0	0	0	0	0	0
608	"in terms of documenting productive approaches: No matter who is toblame, new opportunities to build peace are blossoming on digital media. Many people areworking hard to build peace using the Internet, and we can learn a lot from their approaches"https://t.co/pySsYJ71UC	2020	0	0	0	3	0	1	0	0	0	0	0	0	0	0	0	0	0	0	0	0	0	0	0	0	0	0	0	0	0	0	0	0	0	0	0	0	0	0	0	0	0	0	0	0	0	0	0
609	Join our webinar tomorrow as we discuss COVID 19 and digital peacebuilding. Register via the link:https://t.co/LfTg5fGaRo#MondayMotivaton #DigitalMarketing #peacebuilding https://t.co/uBgzCfxmi1	2020	0	0	0	0	0	0	1	0	0	0	0	1	0	0	0	0	0	0	0	0	0	0	0	0	0	0	0	0	0	0	0	0	0	0	0	0	0	0	0	0	0	0	0	0	0	0	0
610	Digital Peacebuilding: a free course https://t.co/oGWIK9ptsY	2020	0	0	0	1	0	0	0	0	0	0	0	0	0	0	0	0	0	0	0	0	0	0	0	0	0	0	0	0	0	0	0	0	0	0	0	0	0	0	0	0	0	0	0	0	0	0	0
611	#COVID19 had transformed the way the world operates. We all are embracing a 'new normal'. Join our webinar as we explore best practices on the use of technology and digital tools for conflict prevention and peacebuilding. https://t.co/ylbb2ff7F0#Youth4Peace https://t.co/iyitfGJaxW	2020	0	1	1	0	0	1	1	0	0	0	0	1	0	0	0	0	0	0	0	0	0	0	0	0	0	0	0	0	0	0	0	0	0	0	0	0	0	0	0	0	0	0	0	0	0	0	0
612	Next Wednesday, our next Digital Talks: The (dis)connections between counterterrorism and peacebuilding with Louis Monroy-Sandander, Pontificia Universidad Javeriana, Bogota, Colombia will be on the 29th of July at 5pm UK time/6pm CET. Join us: https://t.co/DmZaZqb7Mu https://t.co/0c6qOUl5q4	2020	0	0	1	1	1	0	1	0	0	0	1	0	0	0	0	0	0	0	0	0	0	0	0	0	0	0	0	0	0	0	0	0	0	0	0	0	0	0	0	0	0	0	0	0	0	0	0
613	Join us at the @accessnow @rightscon 2020 world's leading event on #humanrights in the digital age, on Tuesday, 28 July, 3.15-4.15pm EST for our panel on "#Data for #Peacebuilding and Prevention" hosted by @nyuCIC. Hope to see you there! #data4peace #RightsCon #RightsCon2020 https://t.co/lbZVgVwrK9	2020	1	1	0	1	1	0	0	0	0	0	0	0	0	0	0	0	0	0	0	0	0	0	0	0	0	1	0	0	0	0	0	0	0	0	0	0	0	0	0	0	0	0	0	0	0	0	0
614	Exploring digital tools to bridge divides among communities in Kenya https://t.co/QKqcuymIsF	2020	0	1	1	0	0	1	0	0	0	0	0	0	0	1	0	0	0	0	0	0	0	0	0	0	0	0	0	0	0	0	0	0	0	0	0	0	0	0	0	0	0	0	0	0	0	0	0
615	'#COVID19 has transformed the way we undertake peacebuilding. In future, we will travel less and use more digital means to communicate and collaborate, but the most positive change is a shift to national and local capacities for peace,' @CedricdeConing: https://t.co/C8MLDsMBjZ	2020	1	0	1	2	0	0	2	0	0	0	0	1	0	0	0	0	0	0	0	0	0	0	0	0	0	0	0	0	0	0	0	0	0	0	0	0	0	0	0	0	0	0	0	1	0	1	0
616	Job alert!You: a tech generalist with a background in software development &amp; data, willingness to learn new things, &amp; commitment to nonviolent change &amp; digital peacebuilding.Us: @howtobuildpeace, collectively transforming conflict in the digital age.https://t.co/aZk4YxqYBR	2020	2	1	0	1	0	0	0	0	0	0	0	0	0	0	0	0	0	0	0	0	0	0	0	0	0	0	0	0	0	0	0	0	0	0	0	0	0	0	0	0	0	0	0	0	0	1	0
617	Worth a watch - in new digital series from @crbuildpeace &amp; @I_W_M journalists, peacebuilders, artists and academics explore what it really means to win a war and the vital role of #peacebuilding. Explore #ReimaginingVictory here: https://t.co/hiqDMKQEuP	2020	0	0	0	1	0	0	0	0	0	0	0	0	0	0	0	0	0	0	0	0	0	0	0	0	0	0	0	0	0	0	0	0	0	0	1	0	0	0	0	0	0	0	0	0	0	0	0
618	Did you miss yesterday's Thursday Talk or want to hear it again?Here's yesterday's webinar discussion with Professor Ogenga, Director of @rucCMDPS, on Understanding Online Polarization in Kenya: A #DigitalPeacebuilding Perspective.Recording https://t.co/RVhKLtgDFa	2020	0	0	1	2	1	1	0	0	0	0	0	0	0	1	0	0	0	0	0	0	0	0	0	0	0	0	0	0	0	0	0	0	0	0	0	0	0	0	0	0	0	0	0	0	0	0	0
619	You can now access the Digital Peacebuilding Course by following this link. The course is offered as part of the Digital Inclusion for Peace initiative. Enjoy and stay safe. https://t.co/CNAiVAYWTw	2020	0	0	1	1	1	0	1	0	0	0	0	0	0	0	0	0	0	0	0	0	0	0	0	0	0	0	0	0	0	0	0	0	0	0	0	0	0	0	0	0	0	0	0	0	0	0	0
620	This reflects new thinking on digital conflict drivers, and we'd welcome feedback on it, or direction to any related work. #Peacebuilding twitter in the house?	2020	0	0	0	0	1	0	0	0	0	0	0	0	0	0	0	0	0	0	0	0	0	0	0	0	0	0	0	0	0	0	0	0	0	0	0	0	0	0	0	0	0	0	0	0	0	0	0
621	Alongside political, economic, and socio-cultural factors of a conflict analysis, what digital spaces are contributing to and manifesting violent conflict? What digital factors are contributing to people's grievances or marginalization?*A worksheet in: https://t.co/kAuPaDqeih https://t.co/m8SuyInFQH	2020	0	0	1	2	0	0	0	0	0	0	0	0	0	0	0	0	0	0	0	0	0	0	0	0	0	0	0	0	0	0	0	1	0	0	0	0	0	0	0	0	0	0	0	0	0	0	0
622	@peacedirect is the "Peacebuilding and Digital Technologies" online consultation report out?	2020	0	0	0	1	0	1	0	0	0	0	0	0	0	0	0	0	0	0	0	0	0	0	0	0	0	0	0	0	0	0	0	0	0	0	0	0	0	0	0	0	0	0	0	0	0	0	0
623	"#Peacebuilding is going digital. So really all the events that are happening offline, using traditional forms of intervention, these things are all converging in a matrix [...] Online space is the new frontier, so we need to prepare ourselves." - Professor Ogenga #peacetech	2020	0	0	0	2	0	2	0	0	0	0	0	0	0	0	0	0	0	0	0	0	0	0	0	0	0	0	0	0	0	0	0	0	0	0	0	0	0	0	0	0	0	0	0	0	0	0	0
624	Hosting this discussion on countering polarization &amp; developing digital peacebuilding strategies on @dmeforpeace in 10 minutes. Join us --&gt; https://t.co/rrIorjfByX	2020	0	0	0	2	2	0	0	0	0	0	0	0	0	0	0	0	0	0	0	0	0	0	0	0	0	0	0	0	0	0	0	0	0	0	0	0	0	0	0	0	0	0	0	0	0	0	0
625	Join us soon - 10am EDT! There is still time to register for today's M&amp;E Thursday Talk. Just click on the link below. Prof. Fredrick Ogenga will lead a discussion on Understanding Online Polarization in Kenya: A #DigitalPeacebuilding Perspective. https://t.co/hnGqGFNJm6	2020	0	0	1	0	0	0	0	0	0	0	0	0	0	1	0	0	0	0	0	0	0	0	0	0	0	0	0	0	0	0	0	0	0	0	0	0	0	0	0	0	0	0	0	0	0	0	0
626	I'm grateful to the @peacedirect and Partners for the #digitalinclusioninitiativeI'm one of the beneficiaries and I have gotten funds for digital equipments( personal computer and a projector) to scale up Peacebuilding online at Mind Reformers Network @MindReformers #SDG16 https://t.co/ISSuy7yqdp	2020	0	0	1	1	0	1	3	0	0	0	0	0	0	0	0	0	0	0	0	0	0	0	0	0	0	0	0	0	0	0	0	0	0	0	0	0	0	0	0	0	0	0	0	0	0	0	0
627	Interested in online polarization &amp; digital peacebuilding? Join tomorrow's (Thursday, 10am EDT) discussion with Professor @braco_od - we'll explore these topics &amp; Ogenga's work with @rucCMDPS to address online polarization in Kenya. Register below! https://t.co/pRTE3mbdbe	2020	0	0	1	2	1	1	0	0	0	0	0	0	0	1	0	0	0	0	0	0	0	0	0	0	0	0	0	0	0	0	0	0	0	0	0	0	0	0	0	0	0	0	0	0	0	0	0
628	Reminder! Join tomorrow (Thursday) at 10am EDT, as Prof. Ogenga joins the @dmeforpeace M&amp;E Thursday Talks to lead a discussion on Understanding Online Polarization in Kenya.Register here: https://t.co/uqnVlXBkpL#digitalpeacebuilding #peacetech https://t.co/bGLWSdcWvL	2020	0	0	1	1	0	1	0	0	0	0	0	0	0	1	0	0	0	0	0	0	0	0	0	0	0	0	0	0	0	0	0	0	0	0	0	0	0	0	0	0	0	0	0	0	0	0	0
629	Join us this Thurs at 10am EDT! Our next M&amp;E Thursday Talk webinar Understanding Online Polarization in Kenya: A #DigitalPeacebuilding Perspective - discussion led by Prof. @braco_od, Director of @rucCMDPS at @Rongovarsity. Register below! https://t.co/fBQwd8z0P5	2020	0	0	1	0	0	0	0	0	0	0	0	0	0	1	0	0	0	0	0	0	0	0	0	0	0	0	0	0	0	0	0	0	0	0	0	0	0	0	0	0	0	0	0	0	0	0	0
630	Explore our first free online course, Digital Peacebuilding 101, created by Shift Power for Peace in partnership with @howtobuildpeace. Learn how tech innovation, data management &amp; more digital strategies can help you reach your #peacebuilding goals: https://t.co/kqynohYh02 https://t.co/T6RhmtHSPw	2020	1	1	0	4	0	1	1	0	0	0	0	0	1	0	0	0	0	0	0	0	0	0	0	0	0	0	0	0	0	0	0	0	0	0	0	0	0	0	0	0	0	0	0	0	0	0	0
631	How are peacebuilders addressing online #polarization? Join our free webinar discussion this Thursday at 10am EDT, as @braco_od, Founding Director of @rucCMDPS, leads a discussion around CMDPS' #digitalpeacebuilding work in Kenya. Register below! https://t.co/hnGqGFNJm6	2020	0	0	1	2	1	1	0	0	0	0	0	0	0	1	0	0	0	0	0	0	0	0	0	0	0	0	0	0	0	0	0	0	0	0	0	0	0	0	0	0	0	0	0	0	0	0	0
632	Join us Thursday at 10am EDT, as Prof. Ogenga joins the M&amp;E Thursday Talks to lead a discussion on Understanding Online Polarization in Kenya.Register below! This webinar is part of a series on #digitalpeacebuilding &amp; adaptation with @howtobuildpeace. https://t.co/wMtBODSAIN	2020	0	0	1	1	0	1	1	0	0	0	0	0	0	1	0	0	0	0	0	0	0	0	0	0	0	0	0	0	1	0	0	0	0	0	0	0	0	0	0	0	0	0	0	0	0	0	0
633	Join @dmeforpeace &amp; Fredrick Ogenga, Founding Director of @rucCMDPS, to discuss online polarization in Kenya from a digital #peacebuilding perspective!More info &amp; registration form here: https://t.co/23bTkDnTrS https://t.co/xemGVJrhlB	2020	0	0	1	1	1	0	0	0	0	0	0	0	0	1	0	0	0	0	0	0	0	0	0	0	0	0	0	0	0	0	0	0	0	0	0	0	0	0	0	0	0	0	0	0	0	0	0
634	DME for Peace (@dmeforpeace) is hosting a webinar on Thursday, July 16th, with Fredrick Ogenga, Founding Director of the Center for Media, Democracy, Peace &amp; Security; Understanding Online Polarization in Kenya: A Digital Peacebuilding Perspective." https://t.co/THgdvpDHWG	2020	0	0	1	1	2	0	0	0	0	0	0	0	0	1	0	0	0	0	0	0	0	0	0	0	0	0	0	0	0	0	0	0	0	0	0	0	0	0	0	0	0	0	0	0	0	0	0
635	@CedrideConing #COVID19 has transformed the way we undertake #peacebuilding. In future, we will travel less &amp; use more digital means to communicate &amp; collaborate But the most positive change is a shift to national &amp; local capacities for #peace. https://t.co/9bqI8IkGl4	2020	1	0	0	2	0	0	2	0	0	0	0	1	0	0	0	0	0	0	0	0	0	0	0	0	0	0	0	0	0	0	0	0	0	0	0	0	0	0	0	0	0	0	0	1	0	1	0
636	Join us NEXT THURSDAY, July 16th at 10am EDT, as Fredrick Ogenga joins the M&amp;E Thursday Talks to lead a discussion on Understanding Online Polarization in Kenya: A #DigitalPeacebuilding Perspective.For more info &amp; to register for the (free!) webinar: https://t.co/toACrMqbIg https://t.co/Wt72UcOmTU	2020	0	0	0	0	0	0	0	0	0	0	0	0	0	0	0	0	0	0	0	0	0	0	0	0	0	0	0	0	0	0	0	0	0	0	0	0	0	0	0	0	0	0	0	0	0	0	0
637	If you havent already, check out the free online course Digital Peacebuilding 101 created by @peacedirect, @CSP_Peace, @HumanityUnited, and @howtobuildpeace.The course explores how #tech and digital strategies can be used for #peacebuilding. https://t.co/LilPnp7q8q https://t.co/N0LQxoexry	2020	0	0	0	1	0	0	0	0	0	0	0	0	0	0	0	0	0	0	0	0	0	0	0	0	0	0	0	0	0	0	0	0	0	0	0	0	0	0	0	0	0	0	0	0	0	0	0
638	Cool job alert: @howtobuildpeace is hiring for Peace Innovation and Digital Conflict Program Managers w/ backgrounds in peacebuilding, digital conflict, social media listening, statistics and data management, organizational development and management.https://t.co/gsTrBKTijA	2020	1	1	0	3	0	0	0	0	0	0	0	0	1	0	0	0	0	0	0	0	0	0	0	0	0	0	0	0	0	0	0	0	0	0	0	0	0	0	0	0	0	0	0	0	0	0	0
639	Do you want to learn how tech, data management and digital strategies can be used for #peacebuilding? Check the new "Digital Peacebuilding 101" course by @howtobuildpeace and supported by #ShiftPowerforPeace now: https://t.co/av2HQlVk95 #digitalinclusion https://t.co/TTDeR12x6b	2020	0	1	1	2	0	0	1	0	0	0	0	0	0	0	0	0	0	0	0	0	0	0	0	0	0	0	0	0	0	0	0	0	0	0	0	0	0	0	0	0	0	0	0	0	0	0	0
640	Be the first to explore our new online course, "Digital Peacebuilding 101", created by Shift Power for Peace in partnership with @howtobuildpeace. The course will help you understand how tech and digital strategies can be used for peacebuilding: https://t.co/v402wEaYQA https://t.co/rlX4DNukHO	2020	0	0	0	0	0	0	1	0	0	0	0	0	0	0	0	0	0	0	0	0	0	0	0	0	0	0	0	0	0	0	0	0	0	0	0	0	0	0	0	0	0	0	0	0	0	0	0
641	@insightconflict @CSP_Peace @peacedirect @HumanityUnited I'm so delighted to have won the Digital Inclusion Fund Grant to support my work for Peacebuilding in Nigeria via Mind Reformers Network this is going to getting equipments to aid our Peacebuilding work with the aim of getting Nigerian youths committed to Peacebuilding https://t.co/KjqnnAzriC	2020	0	0	2	0	0	0	2	0	0	0	0	0	0	0	0	1	0	0	0	0	0	0	0	0	0	0	0	0	0	0	0	0	0	0	0	0	0	0	0	0	0	0	0	0	0	0	0
642	#Opportunity! Learn more about how #tech, #datamanagement &amp; other #digital strategies can be used for #peacebuilding with this super informative &amp; #free online course created by @howtobuildpeace - https://t.co/ydI5hBbeOv#Tech4Peace #Youth4Peace #YPSCoalition #YPS https://t.co/QWkgC4YOq7	2020	0	0	1	3	0	1	0	0	0	0	0	0	0	0	0	0	0	0	0	0	0	0	0	0	0	0	0	0	0	0	0	0	0	0	0	0	0	0	0	0	0	0	0	0	0	0	0
643	Maskani is Our New Normal- Exploring Digital Peacebuilding in Kenya, Working from Home (2020) | DME for Peace | Design, Monitoring and Evaluation for Peacebuilding https://t.co/VSSGOchQwu	2020	0	0	1	0	0	0	0	0	0	0	0	0	0	1	0	0	0	0	0	0	0	0	0	0	0	0	0	0	0	0	0	0	0	0	0	0	0	0	0	0	0	0	0	0	0	0	0
644	hey world! please share: we at @howtobuildpeace are hiring! we're looking for a few awesome folkx to join us as a Peace Innovation and Digital Conflict Program Managers. https://t.co/cjBGqOJUbq#peacebuilding #digitalinc	2020	1	0	0	0	0	0	0	0	0	0	0	0	1	0	0	0	0	0	0	0	0	0	0	0	0	0	0	0	0	0	0	0	0	0	0	0	0	0	0	0	0	0	0	0	0	0	0
645	Free online course on digital peacebuilding. https://t.co/1aOmZxCtcq	2020	0	0	0	1	0	0	0	0	0	0	0	0	0	0	0	0	0	0	0	0	0	0	0	0	0	0	0	0	0	0	0	0	0	0	0	0	0	0	0	0	0	0	0	0	0	0	0
646	Digital Peacebuilding 101 is now available, created by @howtobuildpeace in partnership with Shift Power for Peace. In this free online course, learn how #tech innovation, data management &amp; digital strategies can help you reach your goals: https://t.co/hs9EL7G627 #peacebuilding https://t.co/ChtEyHHgUH	2020	1	1	0	3	0	1	1	0	0	0	0	0	1	0	0	0	0	0	0	0	0	0	0	0	0	0	0	0	0	0	0	0	0	0	0	0	0	0	0	0	0	0	0	0	0	0	0
647	Check out GAPS member @CRbuildpeace's new digital series with @I_W_M on the concept of victory and #peacebuilding through debates, discussions &amp; performances https://t.co/cz0R9f9hWK	2020	0	0	0	0	0	0	0	0	0	0	0	0	0	0	0	0	0	0	0	0	0	0	0	0	0	0	0	0	0	0	0	0	0	0	0	0	0	0	0	0	0	0	0	0	0	0	0
648	Watched our new #ReimaginingVictory series with @I_W_M yet?Here, @JCohen_CR gives the low-down on our new digital series, exploring what it really means to 'win' a war and the vital role of #peacebuilding. Watch the series here: https://t.co/m1n4X33YvX https://t.co/kWdemLvbnz	2020	0	0	0	0	0	0	0	0	0	0	0	0	0	0	0	0	0	0	0	0	0	0	0	0	0	0	0	0	0	0	0	0	0	0	0	0	0	0	0	0	0	0	0	0	0	0	0
649	The first in a series of 8 courses, this new course created by @HowToBuildPeace and supported by #ShiftPowerforPeace will help you understand how tech, data management &amp; more digital strategies can be used for peacebuilding: https://t.co/av2HQlVk95#digitalinclusion	2020	0	1	1	2	0	0	1	0	0	0	0	0	0	0	0	0	0	0	0	0	0	0	0	0	0	0	0	0	0	0	0	0	0	0	0	0	0	0	0	0	0	0	0	0	0	0	0
650	Digital Peacebuilding 101 is now available - the first free online course from the Shift Power for Peace group in partnership with @howtobuildpeace. Learn how tech innovation, data management &amp; more digital strategies can help you reach your goals: https://t.co/wrWzQlXI3N https://t.co/JEhS2dqJKW	2020	1	0	0	1	0	0	1	0	0	0	0	0	1	0	0	0	0	0	0	0	0	0	0	0	0	0	0	0	0	0	0	0	0	0	0	0	0	0	0	0	0	0	0	0	0	0	0
651	Public health in the digital ageAlternative models for business and laborPeacebuilding, development, and humanitarian responseContent governance, disinformation, and online hateData protection#RightsCon	2020	1	1	0	3	1	1	1	0	0	0	0	0	0	0	0	0	0	0	0	0	0	0	0	0	0	0	0	0	0	0	0	0	0	0	0	0	0	0	0	0	0	0	0	0	0	0	0
652	First free online course, Digital Peacebuilding 101 is now available, created by @howtobuildpeace and supported by #ShiftPowerforPeace Learn how tech innovation, data management &amp; more digital strategies can help you reach your goals: https://t.co/av2HQlVk95 https://t.co/I7HLfjg1yJ	2020	1	1	0	1	0	0	0	0	0	0	0	0	1	0	0	0	0	0	0	0	0	0	0	0	0	0	0	0	0	0	0	0	0	0	0	0	0	0	0	0	0	0	0	0	0	0	0
653	Explore "Digital Peacebuilding 101," a new online course created by @howtobuildpeace in partnership with Shift Power for Peace. This free course will help you understand how #tech, data management &amp; digital strategies can be used for #peacebuilding: https://t.co/hs9EL7G627 https://t.co/E1jhkJ55CU	2020	0	1	0	1	0	0	0	0	0	0	0	0	0	0	0	0	0	0	0	0	0	0	0	0	0	0	0	0	0	0	0	0	0	0	0	0	0	0	0	0	0	0	0	0	0	0	0
654	Our first free online course, Digital Peacebuilding 101 is now available, created by Shift Power for Peace in partnership with @howtobuildpeace. Learn how tech innovation, data management &amp; more digital strategies can help you reach your goals: https://t.co/kqynohYh02 https://t.co/hP3Ou4JMVj	2020	1	1	0	3	0	1	1	0	0	0	0	0	1	0	0	0	0	0	0	0	0	0	0	0	0	0	0	0	0	0	0	0	0	0	0	0	0	0	0	0	0	0	0	0	0	0	0
655	Will the Second World War be the last world war?Psychologist and author @sapinker kicks off #ReimaginingVictory, our new digital series with @I_W_M exploring the concept of victory and the important role of #peacebuilding. Watch here: https://t.co/XCe9KIOPaz	2020	0	0	0	0	0	0	0	0	0	0	0	0	0	0	0	0	0	0	0	0	0	0	0	0	0	0	0	0	0	0	0	0	0	0	0	0	0	0	0	0	0	0	0	0	0	0	0
656	@crbuildpeace &amp; @I_W_M's new digital series, #ReimaginingVictory, features journalists, #peacebuilders, artists, and academics, who reflect on challenges to #peacebuilding &amp; question the concept of victory in today's context.	2020	0	0	0	1	0	0	0	0	0	0	0	0	0	0	0	0	0	0	0	0	0	0	0	0	0	0	0	0	0	0	0	0	0	0	1	0	0	0	0	0	0	0	0	0	0	0	0
657	@CRbuildpeace's new digital series,#ReimaginingVictory,features journalists, #peacebuilders, artists &amp; academics who reflect on challenges to #peacebuilding &amp; question the concept of victory in today's context. View the free series here:https://t.co/bLW6fECl03 #narrativesforpeace	2020	0	0	0	2	0	0	0	0	0	0	0	0	0	0	0	0	0	0	0	0	0	0	0	0	0	0	0	0	0	0	0	0	0	0	1	0	0	0	0	0	0	0	0	0	0	0	0
658	Women's involvement in peacebuilding is crucial. During the COVID-19 crisis, it is even more important to identify the opportunities and limitations women face when using digital means to work for peace transnationally. #WPS #womenbuildpeace #WPSin2020 https://t.co/C0MauhPPsO	2020	0	0	1	0	0	0	1	0	0	0	0	1	0	0	0	0	0	0	0	0	0	0	0	0	0	0	0	0	0	0	0	0	0	0	0	0	0	0	0	0	0	0	0	0	0	0	0
659	From the Blog Archives 'Maskani is Our New Normal- Exploring Digital Peacebuilding in Kenya, Working from Home' (2020) by Fredrick Ogenga Ph.DPart of our Technology &amp; Digital Adaptations series with @howtobuildpeace #digitalpeacebuilding #peacetechhttps://t.co/OlaNbH65Lo	2020	0	0	1	0	0	0	1	0	0	0	0	0	0	1	0	0	0	0	0	0	0	0	0	0	0	0	0	0	1	0	0	0	0	0	0	0	0	0	0	0	0	0	0	0	0	0	0
660	In a new digital series from our friends at @CRbuildpeace &amp; @I_W_M, journalists, peacebuilders, artists and academics explore the vital role of #peacebuilding. Explore #ReimaginingVictory here: https://t.co/OvmPkJLXeS	2020	0	0	0	1	0	0	0	0	0	0	0	0	0	0	0	0	0	0	0	0	0	0	0	0	0	0	0	0	0	0	0	0	0	0	1	0	0	0	0	0	0	0	0	0	0	0	0
661	As on-going conflicts descend into drawn out endgames, what does it really mean to win a war &amp; what challenges are faced when it comes to #peacebuilding, and post-conflict healing?Great digital series from @CRbuildpeace &amp; @I_W_M on #ReimaginingVictory: https://t.co/Q2ARZfLemw https://t.co/uiQkjdnQuR	2020	0	0	0	0	0	0	0	0	0	0	0	0	0	0	0	0	0	0	0	0	0	0	0	0	0	0	0	0	0	0	0	0	0	0	0	0	0	0	0	0	0	0	0	0	0	0	0
662	LAUNCHED TODAY! Join journalists, peacebuilders, artists and academics as they question the concept of victory and the role of #peacebuilding in our new digital series with @I_W_M, #ReimaginingVictory. Explore the series here: https://t.co/m1n4X3lznv https://t.co/IjBMZZRjHZ	2020	0	0	0	1	0	0	0	0	0	0	0	0	0	0	0	0	0	0	0	0	0	0	0	0	0	0	0	0	0	0	0	0	0	0	1	0	0	0	0	0	0	0	0	0	0	0	0
663	What does it really mean to win a war? Launching 30 June, new digital series from @CRbuildpeace and @I_W_M #ReimaginingVictory sees journalists, peacebuilders, artists &amp; academics, discuss the concept of victory &amp; the role of #peacebuilding. More here: https://t.co/Ow4sle8rQa https://t.co/aSE5dEypP4	2020	0	0	0	1	0	0	0	0	0	0	0	0	0	0	0	0	0	0	0	0	0	0	0	0	0	0	0	0	0	0	0	0	0	0	1	0	0	0	0	0	0	0	0	0	0	0	0
664	"Social media technologies have given birth to digital peacebuilders in digital forums, which will forever change the #peacebuilding landscape in Africa and elsewhere in the world." NEW BLOG by Fredrick Ogenga, PhD #digitalpeacebuilding #peacetech https://t.co/MqDvyiTxBt	2020	1	0	2	1	0	0	0	0	1	0	0	0	0	0	0	0	0	0	0	0	0	0	0	0	0	0	0	0	0	0	0	0	0	0	0	0	0	0	0	0	0	0	0	0	0	1	0
665	If you are interested in what digital peacebuilding is all about, here is your chance to discover! https://t.co/z8GdXCOXA4	2020	0	0	0	0	0	0	0	0	0	0	0	0	0	0	0	0	0	0	0	0	0	0	0	0	0	0	0	0	0	0	0	0	0	0	0	0	0	0	0	0	0	0	0	0	0	0	0
666	hey, wondering about how technology is shaping how we build peace? This is an awesome free course that my team put together on digital peacebuilding. The first of many! If you check it out, let us know :)also, all those beautiful banners on that site? my recent artwork! https://t.co/k4sqDW90Kl	2020	0	0	0	1	0	0	0	0	0	0	0	0	0	0	0	0	0	0	0	0	0	0	0	0	0	0	0	0	0	0	0	0	0	0	0	0	0	0	0	0	0	0	0	0	0	0	0
667	Are you interested in digital peacebuilding but havent known where to start? Check out our new 101 course, the first of several others to come! w/ #shiftpowerforpeace https://t.co/SP6dAbn5T9	2020	0	0	0	0	0	0	0	0	0	0	0	0	0	0	0	0	0	0	0	0	0	0	0	0	0	0	0	0	0	0	0	0	0	0	0	0	0	0	0	0	0	0	0	0	0	0	0
668	Amazing: free online course on digital peacebuilding by @howtobuildpeace https://t.co/vIU9GaKvpY	2020	0	0	0	2	0	1	0	0	0	0	0	0	0	0	0	0	0	0	0	0	0	0	0	0	0	0	0	0	0	0	0	0	0	0	0	0	0	0	0	0	0	0	0	0	0	0	0
669	In light of the global COVID-19 crisis when more organizing is having to take place through tech, it is even more important to understand the potentials as well as constraints of digital tools for womens peacebuilding efforts #WPS #womenbuildpeace #WPSin2020 https://t.co/SMCvNTaX6j	2020	0	1	1	0	1	1	1	0	0	0	0	1	0	0	0	0	0	0	0	0	0	0	0	0	0	0	0	0	0	0	0	0	0	0	0	0	0	0	0	0	0	0	0	0	0	0	0
670	Warm congrats to Fredrick Ogenga (APN IRG 2014) who wrote a piece titled Maskani is our New Normal Exploring Digital Peacebuilding in Kenya, Working from Home (2020) for dm&amp;e for peace. https://t.co/rM63ywsXsm	2020	0	0	1	0	0	0	0	0	0	0	0	0	0	1	0	0	0	0	0	0	0	0	0	0	0	0	0	0	0	0	0	0	0	0	0	0	0	0	0	0	0	0	0	0	0	0	0
671	Warm congrats to Fredrick Ogenga (APN IRG 2014) who wrote a piece titled Maskani is our New Normal Exploring Digital Peacebuilding in Kenya, Working from Home (2020) for dm&amp;e for peace. https://t.co/47Tsga9fgM	2020	0	0	1	0	0	0	0	0	0	0	0	0	0	1	0	0	0	0	0	0	0	0	0	0	0	0	0	0	0	0	0	0	0	0	0	0	0	0	0	0	0	0	0	0	0	0	0
672	Excellent read on Maskani project from @braco_od "Social media technologies have given birth to digital peacebuilders in digital forums, which will forever change the peacebuilding landscape in Africa and elsewhere in the world." https://t.co/Gvgue28ETP	2020	1	0	1	1	0	0	0	0	1	0	0	0	0	0	0	0	0	0	0	0	0	0	0	0	0	0	0	0	0	0	0	0	0	0	0	0	0	0	0	0	0	0	0	0	0	1	0
673	Launching 30 June, new digital series from @I_W_M &amp; @CRbuildpeace #ReimaginingVictory sees journalists, peacebuilders, artists &amp; academics, including ICAN Founder &amp; CEO @sanambna discuss the concept of victory &amp; the role of #peacebuilding. https://t.co/WIF8zSBIXO	2020	0	0	0	1	0	0	0	0	0	0	0	0	0	0	0	0	0	0	0	0	0	0	0	0	0	0	0	0	0	0	0	0	0	0	1	0	0	0	0	0	0	0	0	0	0	0	0
674	From 30 June, join us for #ReimaginingVictory - a new digital series with @I_W_M exploring what it really means to win a war and the vital role of #peacebuilding. Our Executive Director @JCohen_CR explains. Learn more here: https://t.co/1HKVjqCsmh https://t.co/U9wtS89uXc	2020	0	0	0	0	0	0	0	0	0	0	0	0	0	0	0	0	0	0	0	0	0	0	0	0	0	0	0	0	0	0	0	0	0	0	0	0	0	0	0	0	0	0	0	0	0	0	0
675	Thanks @lseideas for organising this panel yesterday. Here's a piece of work we're supporting in Kenya that does just this: https://t.co/01WZsCnWwB#digitalpeacebuilding #peacetech @howtobuildpeace https://t.co/PBix9Lv8nV	2020	0	0	1	0	0	0	0	0	0	0	0	0	0	1	0	0	0	0	0	0	0	0	0	0	0	0	0	0	0	0	0	0	0	0	0	0	0	0	0	0	0	0	0	0	0	0	0
676	#COVID19 has shut down some peacebuilding groups' work. Our digital fund offers micro-grants to give them technology tools needed during the pandemic and beyond: https://t.co/4PffyOQeju Nearly $100,000 has been awarded so far, says our CEO @Dylan_Mathews	2020	0	1	0	0	0	1	1	0	0	0	0	1	0	0	0	0	0	0	0	0	0	0	0	0	0	0	0	0	0	0	0	0	0	0	0	0	0	0	0	0	0	0	0	0	0	0	0
677	Recommend Imperial War Museum/ CR discussion of concept of victory &amp; the role of #peacebuilding in new digital series from @I_W_M and @CRbuildpeace. Launching 30 June. More info here: https://t.co/PjcetWdIn4 #ReimaginingVictory https://t.co/ujAEJ7QzBS	2020	0	0	0	0	0	0	0	0	0	0	0	0	0	0	0	0	0	0	0	0	0	0	0	0	0	0	0	0	0	0	0	0	0	0	0	0	0	0	0	0	0	0	0	0	0	0	0
678	What does #peacebuilding look like during #COVID19? @devex looks at the ways peacebuilding orgs are using creative alternatives to face-to-face meetings - including our new grant-making program for local civil society groups to access digital tools https://t.co/qLPcUheTJq	2020	0	1	1	0	0	1	2	0	0	0	0	1	0	0	0	0	0	0	0	0	0	0	0	0	0	1	0	0	0	0	0	0	0	0	0	0	0	0	0	0	0	0	0	0	0	0	0
679	Digital technological innovations offer a huge potential for international crisis management and peacebuilding - good piece to read! Students from @BrandtSchool engaged with @ZIF_Berlin 2019 in a joint project on innovations in peace missions. Reach out to us to learn more! https://t.co/wtBSJPxyG6	2020	1	0	0	1	1	0	0	0	0	0	0	0	1	0	0	0	0	0	0	0	0	0	0	0	0	0	0	0	0	0	0	0	0	0	0	0	0	0	0	0	0	0	0	0	0	0	0
680	Weve just launched Faces of Bangsa - a short digital story telling of individuals who have contributed in peacebuilding, women and youth empowerment, socio-economic upliftment of communities, etc. For Season 1, inspiring stories of women leadership. https://t.co/dNnxPk1sE1	2020	0	0	2	1	1	1	0	0	0	0	0	0	0	0	0	0	0	0	0	0	0	0	0	0	0	0	0	0	0	0	0	0	0	0	0	0	0	0	0	0	0	0	0	0	0	0	0
681	DEADLINE EXTENDED! Are you a young African women involved in #mediation &amp; #peacebuilding? Have you already taken part in our survey meant to provide a clear understanding of what digital solutions could support your work?Now until June 16th: https://t.co/W5Rk0v3s8C#WPS	2020	0	0	3	0	1	0	0	0	1	0	0	0	0	0	0	0	0	0	0	0	0	0	0	0	0	0	0	0	0	0	0	0	0	0	0	0	0	0	0	0	0	0	0	0	0	0	0
682	Storytelling &amp; Digital Organizing Lead, +Peace, DC Based or Remote https://t.co/TWN2nGKvbU @AfPeacebuilding @PlusPeaceCo #SDG16 #communications #storytelling #impact #peacebuilding	2020	0	0	0	2	0	1	0	0	0	0	0	0	0	0	0	0	0	0	0	0	0	0	0	0	0	0	0	0	0	0	0	0	0	0	0	0	0	0	0	0	0	0	0	0	0	0	0
683	Ive got views on the use of digital tech in #peacebuilding. Surprise Im not a fan of orthodoxy: Are we considering this particular use of technology because it serves the core purpose of our peace operations mission? 1/2 https://t.co/GMUvEBpGVx	2020	0	0	0	0	0	0	0	0	0	0	0	0	0	0	0	0	0	0	0	0	0	0	0	0	0	0	0	0	0	0	0	0	0	0	0	0	0	0	0	0	0	0	0	0	0	0	0
684	Job Opportunity: Come work with the @dmeforpeace team at @SFCG_/@SFCG_EU, to build a digital platform that connects peacebuilding, development, &amp; humanitarian practitioners with public health experts in conflict-affected contexts. Based in DC or Brussels.https://t.co/uJRKatWQrR	2020	0	0	0	0	0	1	2	0	0	0	0	0	0	0	0	0	0	0	0	0	0	0	0	0	0	0	0	0	0	0	0	0	0	0	0	0	0	0	0	0	0	0	0	0	0	0	0
685	CLOSING TOMORROW! UNITAR invites young African women involved in #mediation &amp; #peacebuilding initiatives to take part in a survey meant to assess the need for new digital tools to support their essential work. Open until June 10th: https://t.co/W5Rk0v3s8C#UNSCR1325 #WPS https://t.co/VSAGxJqExA	2020	0	1	3	0	0	1	0	0	1	0	0	0	0	0	0	0	0	0	0	0	0	0	0	0	0	0	0	0	0	0	0	0	0	0	0	0	0	0	0	0	0	0	0	0	0	0	0
686	Opportunity: Shift Power for Peace offers digital support to local peacebuilders to enable the adaptation of their local peacebuilding efforts through and beyond the COVID-19 pandemic under its Digital Inclusion for Peace Initiative. Click here: https://t.co/MxSXq281hL https://t.co/fCB4R5XBWJ	2020	0	0	2	0	0	0	3	0	0	0	0	1	0	0	0	0	0	0	0	0	0	0	0	0	0	0	0	0	1	0	0	0	0	0	0	0	0	0	0	0	0	0	0	0	0	0	0
687	Our next Digital Talks: Peacebuilding in the context of COVID-19 by Amra Pando, Small Steps &amp; Karuna Centre for Peacebuilding, Bosnia and Herzegovina Country director will be on June, 10, 5pm CET.Join us: https://t.co/DOyRhyAxXj#digitaltalks #asfarNGO #resolvNetwork https://t.co/9fWKFeWRct	2020	0	0	0	0	0	0	2	0	0	1	0	1	0	0	0	0	0	0	0	0	0	0	0	0	0	0	0	0	0	0	0	0	0	0	0	0	0	0	0	0	0	0	0	0	0	0	0
688	WE NEED YOUR OPINION! UNITAR invites young African women involved in #mediation &amp; #peacebuilding initiatives to take part in a survey meant to assess the need for new digital tools to support their essential work. Open until June 10th: https://t.co/W5Rk0v3s8C#UNSCR1325 #WPS https://t.co/BgeKi9XMVN	2020	0	1	3	0	0	1	0	0	1	0	0	0	0	0	0	0	0	0	0	0	0	0	0	0	0	0	0	0	0	0	0	0	0	0	0	0	0	0	0	0	0	0	0	0	0	0	0
689	#SADCYOUTH Youth and Peacebuilding amid a pandemic WebinarThe @Xtremely2gether, a digital discussion on the impact of #COVID19 in peace &amp; security, Women &amp;Youth in Africa now underway with @PetriderPaul @Elhadj_As_Sy @KofiAnnanFdn @bjornih @arizzanocum #SADCYOUTH @PolicyAct https://t.co/AJU1k3RRSv	2020	0	0	3	0	1	0	1	0	1	0	0	1	0	0	0	0	0	0	0	0	0	0	0	0	0	0	0	0	0	0	0	0	0	0	0	0	0	0	0	0	0	0	0	0	0	0	0
690	@kaylacboyd @Ohtwiddlesticks Hi! My name is Blessing, and Im a Digital Content Creator with a focus on Personal Development, Lifestyle &amp; Peacebuilding. My IG is https://t.co/g12yQp2oLM	2020	0	0	0	0	0	0	0	0	0	0	0	0	0	0	0	0	0	0	0	0	0	0	0	0	0	0	0	0	0	0	0	0	0	0	0	0	0	0	0	0	0	0	0	0	0	0	0
691	CALLING YOUNG LEADERS: Join a series of digital discussions on how COVID-19 is affecting youth leadership, peace &amp; the landscape of violent extremism; what youth can do to strengthen peacebuilding; &amp; what leaders must commit for a more peaceful future. https://t.co/0bUgszLl12 https://t.co/GpjPBPkYRw	2020	0	0	3	1	0	0	1	0	0	0	0	1	0	0	0	0	0	0	0	0	0	0	0	0	0	0	0	0	0	0	0	0	0	0	0	0	0	0	0	0	0	0	0	0	0	0	0
692	Book the time, it's worth it! #online #dialoguefacilitation #virtualexchange #learning #peacebuilding #tech #digital https://t.co/sopyKBRf2V	2020	0	0	0	4	0	2	0	0	0	0	0	0	0	0	0	0	0	0	0	0	0	0	0	0	0	0	0	0	0	0	0	0	0	0	0	0	0	0	0	0	0	0	0	0	0	0	0
693	Don't miss the next M&amp;E Thursday Talk in our campaign with @howtobuildpeace, focusing on digital adaptation &amp; #technology innovation in peacebuilding. On June 4th, Waidehi Gokhale of @Soliya, will lead a discussion on Online Dialogue Facilitation. https://t.co/iYrqjkNN7M	2020	1	0	0	2	0	1	1	0	0	0	0	0	1	0	0	0	0	0	0	0	0	0	0	0	0	0	0	0	1	0	0	0	0	0	0	0	0	0	0	0	0	0	1	0	0	0	0
694	Watch as GFP President Dr. @ArabiatMohanned discusses #peacebuilding in times of #COVID19 during @cperguk's latest digital seminar here: https://t.co/IMz271Zw2x	2020	0	0	0	0	0	0	1	0	0	0	0	1	0	0	0	0	0	0	0	0	0	0	0	0	0	0	0	0	0	0	0	0	0	0	0	0	0	0	0	0	0	0	0	0	0	0	0
695	Webinar - Saturday, 30 MAY 2020 - 3 to 4pmhttps://t.co/9N1N9l3U1vRELATIONSHIPS AND PEACEBUILDING DIGITAL TECHNOLOGY AND COVID-19#COVID #valuesmatter	2020	0	0	0	0	0	0	1	0	0	0	0	1	0	0	0	0	0	0	0	0	0	0	0	0	0	0	0	0	0	0	0	0	0	0	0	0	0	0	0	0	0	0	0	0	0	0	0
696	Watch as GFP President Dr @ArabiatMohanned discusses #peacebuilding in times of #COVID19 during @cperguk's latest digital seminar https://t.co/r6eKO4Y0T2	2020	0	0	0	0	0	0	0	0	0	0	0	0	0	0	0	0	0	0	0	0	0	0	0	0	0	0	0	0	0	0	0	0	0	0	0	0	0	0	0	0	0	0	0	0	0	0	0
697	Would access to digital tools, online courses for digital #peacebuilding, or a network of local peacebuilders help you adapt your work during this time of global restrictions and lockdown? Check out our Digital Inclusion for Peace Initiative now: https://t.co/rj0oIAbQHk https://t.co/X8OyIPUi8O	2020	0	1	2	2	0	2	3	0	0	0	0	0	0	0	0	0	0	0	0	0	0	0	0	0	0	1	0	0	1	0	0	0	0	0	0	0	0	0	0	0	0	0	0	0	0	0	0
698	This Wednesday, our next digital seminar will be taking place! We're very excited to have Dr. Mohanned Al-Arabiat from @Gens_For_Peace with us, to talk about #peacebuilding in times of #COVID19: https://t.co/GzsqWKoGrN	2020	0	0	0	0	0	0	1	0	0	0	0	1	0	0	0	0	0	0	0	0	0	0	0	0	0	0	0	0	0	0	0	0	0	0	0	0	0	0	0	0	0	0	0	0	0	0	0
699	Find out how you can continue, adapt and strengthen your peacebuilding work with our new Digital Inclusion initiative, just launched: https://t.co/z1b3siNn0M https://t.co/eK1TCjTiZC	2020	0	0	1	0	0	0	2	0	0	0	0	0	0	0	0	0	0	0	0	0	0	0	0	0	0	0	0	0	1	0	0	0	0	0	0	0	0	0	0	0	0	0	0	0	0	0	0
700	One more for #SthlmForum - @UNDPAfrica looking for research consultants, for Human Development Report in Africa #SDG Progress Report. #Governance, #Peacebuilding, #ClimateChange #Youth, #Gender, #Digital1 to 6month assignments: https://t.co/77eaAWBQTn https://t.co/YwoGm4PBdC	2020	0	0	3	0	0	0	1	0	1	0	0	0	0	0	0	0	0	0	0	0	0	0	0	0	0	0	0	0	0	0	0	0	0	0	0	0	0	0	0	0	0	0	0	0	0	0	0
701	Enjoyed the sessions on digital #peacebuilding at #sthlmforum? Another great job - @howtobuildup is looking for a Data Engineer for Peace. Deadline: June 1st. Job description and how to apply here: https://t.co/H5uICyZV5D	2020	0	1	0	1	0	1	0	0	0	0	0	0	0	0	0	0	0	0	0	0	0	0	0	0	0	0	0	0	0	0	0	0	0	0	0	0	0	0	0	0	0	0	0	0	0	0	0
702	We're excited to announce that the next digital CPERG seminar will take place on May 27, with Dr. Mohanned Al-Arabiat, president of @Gens_For_Peace! He will be joining us from Jordan, the HQ of Generations for Peace, to talk about how #peacebuilding has been affected by #Covid_19 https://t.co/xXcryqNPWO	2020	0	0	0	0	0	0	1	0	0	0	0	1	0	0	0	0	0	0	0	0	0	0	0	0	0	0	0	0	0	0	0	0	0	0	0	0	0	0	0	0	0	0	0	0	0	0	0
703	.@UNDPAfrica looking for research consultants, incl. for Sub-Regional Human Development Report &amp; Africa #SDG Progress Report. #Governance, #Peacebuilding, #ClimateChange #Youth, #Gender, #Trade, #Energy, #Digital1 to 6month assignments: https://t.co/fAOEYcO5U2 https://t.co/GbUFdpZLnl	2020	0	0	3	0	0	0	1	0	1	0	0	0	0	0	0	0	0	0	0	0	0	0	0	0	0	0	0	0	0	0	0	0	0	0	0	0	0	0	0	0	0	0	0	0	0	0	0
704	A new initiative from #ShiftPower4Peace was created to help local #peacebuilders adapt their work in a changed global dynamic. Learn how peacebuilders can apply for digital support to enable #peacebuilding efforts through #COVID19: https://t.co/Otue5ye2Vh #fundingopportunity https://t.co/nKDfQ3LyPt	2020	1	0	1	1	0	0	1	0	0	0	0	0	0	0	0	0	0	0	0	0	0	0	0	0	0	0	0	0	1	0	0	0	0	0	0	0	0	0	0	0	0	0	0	0	0	1	0
705	5. Finally, @LisaSchirch will be examining the impact of social media on conflict dynamics.She'll also provide an overview of the emergent field of Digital PeacebuildingLast chance to sign up here: https://t.co/eVV5HqVLu4	2020	1	0	0	2	0	0	0	0	0	0	0	0	0	0	0	0	0	0	0	0	0	0	0	0	0	0	0	0	0	0	0	0	0	0	0	0	0	0	0	0	0	0	0	0	0	0	0
706	USIP: According to Juan Diaz-Prinz, three areas of peacebuilding will need to be carefully rethought as conflict mediators turn to digital negotiation amid #COVID-19:1 Trust and relationship building2 Dialogue3 Safe spacehttps://t.co/9gmp9gVwt5	2020	0	0	0	0	1	0	1	0	0	0	0	1	0	0	0	0	0	0	0	0	0	0	0	0	0	0	0	0	0	0	0	0	0	0	0	0	0	0	0	0	0	0	0	0	0	0	0
707	According to Juan Diaz-Prinz, three areas of peacebuilding will need to be carefully rethought as conflict mediators turn to digital negotiation amid #COVID-19:1 Trust and relationship building2 Dialogue3 Safe spacehttps://t.co/EOSuQ08Yd0	2020	0	0	0	0	1	0	1	0	0	0	0	1	0	0	0	0	0	0	0	0	0	0	0	0	0	0	0	0	0	0	0	0	0	0	0	0	0	0	0	0	0	0	0	0	0	0	0
708	.@howtobuildpeace is working on a set of free introductory online courses to help peacebuilding initiatives adapt to challenges &amp; ongoing needs - practical 'how to' guides on digital adaptations.Let them know what you'd be interested in learning https://t.co/TyYD9zLcbl	2020	0	0	0	3	0	1	1	0	0	0	0	0	0	0	0	0	0	0	0	0	0	0	0	0	0	0	0	0	1	0	0	0	0	0	0	0	0	0	0	0	0	0	0	0	0	0	0
709	"There are many platforms where people can communicate and engage. This is an opportunity for NAR to further its efforts of peacebuilding by engaging many digital users, especially the young people" says Joseph R. Nkurunziza of @NARwanda at #RealityCheck: https://t.co/na3042w7FO	2020	0	0	2	2	0	1	0	0	0	0	0	0	0	0	0	0	1	0	0	0	0	0	0	0	0	0	0	0	0	0	0	0	0	0	0	0	0	0	0	0	0	0	0	0	0	0	0
710	Want to learn all about digital technology and peacebuilding?Tomorrow, join @dmeforpeace and @howtobuildpeace as they discuss how innovation can assist peacebuilding by broadening participation to those who otherwise may be excluded!Register: https://t.co/UKwxAta9go	2020	1	0	2	1	0	0	0	0	0	0	0	0	1	0	0	0	0	0	0	0	0	0	0	0	0	0	0	0	0	0	0	0	0	0	0	0	0	0	0	0	0	0	0	0	0	0	0
711	@maude_morrison0 and I are excited to share how Build Up (@howtobuildpeace) understands and approaches digital technology and innovation in #peacebuilding at this week's @dmeforpeace Thursday Talk. Come and join the chat . https://t.co/r5elY3q5VJ	2020	1	0	0	0	0	0	0	0	0	0	0	0	1	0	0	0	0	0	0	0	0	0	0	0	0	0	0	0	0	0	0	0	0	0	0	0	0	0	0	0	0	0	0	0	0	0	0
712	Helping moderate a digital peacebuilding course for the next 6 wks, instructor lifting up @PeaceTechLab &amp; @ushahidi as resources &amp; platforms to help enable this work	2020	0	0	0	1	0	1	0	0	0	0	0	0	0	0	0	0	0	0	0	0	0	0	0	0	0	0	0	0	0	0	0	0	0	0	0	0	0	0	0	0	0	0	0	0	0	0	0
713	Join @dmeforpeace &amp; @howtobuildpeace for the next M&amp;E Thursday Talks to discuss digital technology and innovation in #peacebuilding Thursday, May 14th10am EDT https://t.co/0gyDCazfZ6	2020	1	0	0	0	0	0	0	0	0	0	0	0	1	0	0	0	0	0	0	0	0	0	0	0	0	0	0	0	0	0	0	0	0	0	0	0	0	0	0	0	0	0	0	0	0	0	0
714	@SFCG_ #GlobalCovidChat Q5: Continue providing accessible, digital space to share knowledge, learn &amp; adapt to changing times! Everyone can join in on our new 3-month campaign w/@howtobuildpeace on 'Digital Adaptation &amp; Technological Innovation in Peacebuilding!' https://t.co/KJ4bE43lgK	2020	1	0	0	3	0	0	2	0	0	0	0	1	1	0	0	0	0	0	0	0	0	0	0	0	0	1	0	0	1	0	0	0	0	0	0	0	0	0	0	0	0	0	1	0	0	0	0
715	Though not a part of our 'Digital Adaptation &amp; Technology Innovation in Peacebuilding' campaign w/@howtobuildpeace, it's an important topic &amp; free! 2pm EDT, May 7th"Strengthening Cyber Security for Foundations &amp; Nonprofit Partners" by @COF_ &amp; @tagtechorg https://t.co/Xh7BmGTOiA	2020	1	0	0	2	1	0	2	0	0	0	0	0	1	0	0	0	0	0	0	0	0	0	0	0	0	0	0	0	1	0	0	0	0	0	0	0	0	0	0	0	0	0	1	0	0	0	0
716	Part of the project "Transformative Heritage: politics, peacebuilding and digital restitution" https://t.co/z5xuc4p8m2	2020	0	0	0	0	0	0	0	0	0	0	0	0	0	0	0	0	0	0	0	0	0	0	0	0	0	0	0	0	0	0	0	0	0	0	0	0	0	0	0	0	0	0	0	0	0	0	0
717	Digital peacebuilding and the pandemic. Good read by @howtobuildpeace https://t.co/7nihvlWKBA	2020	0	0	0	0	0	0	1	0	0	0	0	0	0	0	0	0	0	0	0	0	0	0	0	0	0	0	0	0	0	0	0	0	0	0	0	0	0	0	0	0	0	0	0	0	0	0	0
718	#COVID19 an opportunity? @nadine_ansorg &amp; @juliastrasheim argue, that may well be the case! 4 ideas on how can use the situation to advance #peacebuilding: 1. Invest in peacebuilding efforts, especially digital communication formats. The other 3 https://t.co/fdeTd7putc	2020	0	0	0	1	0	0	1	0	0	0	0	1	0	0	0	0	0	0	0	0	0	0	0	0	0	0	0	0	0	0	0	0	0	0	0	0	0	0	0	0	0	0	0	0	0	0	0
719	Proud to be hosting THE digital #peacebuilding org @howtobuildup for a session on social media and polarisation at the virtual 2020 #SthlmForum - May 11-22nd. Register now! https://t.co/P2ifwoPKWV	2020	0	0	0	3	1	0	0	0	0	0	0	0	0	0	0	0	0	0	0	0	0	0	0	0	0	0	0	0	0	0	0	0	0	0	0	0	0	0	0	0	0	0	0	0	0	0	0
720	Glad to hear my friend and colleague @Eddiecobain791 talking about transitional justice @ Digital Talks by @Asfarejournal #Asfar #asfaruk #zoom #transitionaljustice #peacebuilding #stayhomeifyoucan https://t.co/aUHfiGpO9O	2020	0	0	0	0	1	0	0	0	0	0	0	0	0	0	0	0	0	0	0	0	0	0	0	0	0	0	0	0	0	0	0	0	0	0	0	0	0	0	0	0	0	0	0	0	0	0	0
721	On 24/4/2020, Mr. Mohammed Karem participated in DPPAs virtual mtg called Talking Prevention , that discussed the digital partnership &amp; mediation. Also the effort of the intl parties to support the ongoing processes of preventive diplomacy &amp; peacebuilding during COVID19 crisis https://t.co/7TuJUopszk	2020	0	0	0	2	0	1	2	0	0	0	0	1	0	0	0	0	0	0	0	0	0	0	0	0	0	0	0	0	0	0	0	0	0	0	0	0	0	0	0	0	0	0	0	0	0	0	0
722	1. The theme: Social Justice &amp; Pandemic in the Digital Age. While not the original intended focus, we think this is an important space to hold. The heart of Build Peace has always been the ability to gather around the emerging frontiers in peacebuilding...	2020	2	0	0	0	1	0	1	0	0	0	0	0	0	0	0	0	0	0	0	0	0	0	0	0	0	0	0	0	0	0	0	0	0	0	0	0	0	0	0	0	0	0	0	0	0	0	0
723	Only a week left until the Building a Dialogue application closes!Apply now and learn about digital technologies for peacebuilding (why? how? and best practices), Theory of Change, Human-centered Design, and more...https://t.co/gsvpMONYpz https://t.co/dt9OuoWQjn	2020	0	0	0	1	0	0	0	0	0	0	0	0	0	0	0	0	0	0	0	0	0	0	0	0	0	0	0	0	0	0	0	0	0	0	0	0	0	0	0	0	0	0	0	0	0	0	0
724	Only a week left until the Building a Dialogue application closed!Apply now and learn about digital technologies for peacebuilding, Theory of Change, Human-centered Design, and more...https://t.co/4WrUtmnbY2@danmissiondk@howtobuildpeace https://t.co/WU1kQjMk0I	2020	0	0	0	1	0	0	0	0	0	0	0	0	0	0	0	0	0	0	0	0	0	0	0	0	0	0	0	0	0	0	0	0	0	0	0	0	0	0	0	0	0	0	0	0	0	0	0
725	Our students @Kostrzewski_J, @thechosenmoran &amp; @anahitaparsa98 were chosen to attend Estonia's #UN75 Conference and speak about #Gender, #Peacebuilding and #Digital #HumanRights. Check out their blog below:https://t.co/N4jU7S1JKH https://t.co/qbunrPANxj	2020	0	0	1	0	1	0	0	0	0	0	0	0	0	0	0	0	0	0	0	0	0	0	0	0	0	0	0	0	0	0	0	0	0	0	0	0	0	0	0	0	0	0	0	0	0	0	0
726	Are you living in Iraq, Syria, or Lebanon, and interested in how technology can be used for dialogue and peacebuilding? Apply to join an online training on digital peacebuilding here: https://t.co/R4GXoYFxDE https://t.co/GVmZsaVoZv	2020	0	1	1	2	0	2	0	0	0	0	0	0	0	0	0	0	0	0	0	0	1	0	0	0	0	0	0	0	0	0	0	0	0	0	0	0	0	0	0	0	0	0	0	0	0	0	0
727	Anyone interested in how technology can be used for dialogue and peacebuilding, and living in Iraq, Syria, or Lebanon can still apply to join an online training on digital peacebuilding here. Applications open through April 30: https://t.co/gsvpMONYpz https://t.co/REG68yiBdc	2020	0	1	1	2	0	2	0	0	0	0	0	0	0	0	0	0	0	0	0	0	1	0	0	0	0	0	0	0	0	0	0	0	0	0	0	0	0	0	0	0	0	0	0	0	0	0	0
728	@HowToBuildPeace are working with students in Kenya to address polarisation online. They also have two great blogs on digital peacebuilding during the pandemic, signposting some innovative approaches. https://t.co/oo7XxYSuSN	2020	1	0	1	2	1	1	1	0	0	0	0	0	1	1	0	0	0	0	0	0	0	0	0	0	0	0	0	0	0	0	0	0	0	0	0	0	0	0	0	0	0	0	0	0	0	0	0
729	Apply to Building a Dialogue - Digital Innovation for Peacebuilding program, and join an online course to gain the necessary skills to design a digital innovation that will help you solve the problem youve identified. @danmissiondk Learn more here: https://t.co/4WrUtmnbY2 https://t.co/wMF9L4ZXpo	2020	1	0	0	3	0	2	0	0	0	0	0	0	1	0	0	0	0	0	0	0	0	0	0	0	0	0	0	0	0	0	0	0	0	0	0	0	0	0	0	0	0	0	0	0	0	0	0
730	One way peacebuilding programs can adapt to social distancing is to figure out how digital technology can create spaces for dialogue.We're launching a #digitalpeacebuilding program with @danmissiondk for local peacebuilders in Iraq, Syria and Lebanon. Please share! https://t.co/2LhHTUMDsB	2020	0	0	2	1	0	1	1	0	0	0	0	0	0	0	0	0	0	0	0	0	1	0	0	0	0	0	0	0	1	0	0	0	0	0	0	0	0	0	0	0	0	0	0	0	0	0	0
731	We are happy to announce our new #peacetech program with @howtobuildpeace about #Dialogue &amp; #peacebuilding. Are you living in Lebanon, Iraq or Syria and interested in joining an online training on digital peacebuilding? Watch this video to learn more https://t.co/ld7K9xBmmV	2020	0	1	1	2	0	1	0	0	0	0	0	0	0	0	0	0	0	0	0	0	1	0	0	0	0	0	0	0	0	0	0	0	0	0	0	0	0	0	0	0	0	0	0	0	0	0	0
732	Really excited to launch "Connections" by @dmeforpeace. Connections is a global digital initiative to create learning relationships in the peacebuilding field in a time of quarantine and self-isolation due to #Covid19. Learn more &amp; apply to take part: https://t.co/UFHA1DQ6zm https://t.co/PumvFOebyW	2020	0	0	0	1	0	0	2	0	0	0	0	1	0	0	0	0	0	0	0	0	0	0	0	0	0	0	0	0	0	0	0	0	0	0	0	0	0	0	0	0	0	0	0	0	0	0	0
733	"Repurpose, adapt, create. The good news is that peacebuilding was already becoming more digital. Now we just need to step up our game." https://t.co/OpS0jUOM2r	2020	0	0	0	0	0	0	1	0	0	0	0	0	0	0	0	0	0	0	0	0	0	0	0	0	0	0	0	0	1	0	0	0	0	0	0	0	0	0	0	0	0	0	0	0	0	0	0
734	Check out this insightful piece by @howtobuildpeace about peacebuilding in digital spaces during this time of crisis. #peacetech https://t.co/v4pcXyZKbl	2020	0	0	0	1	0	0	0	0	0	0	0	0	0	0	0	0	0	0	0	0	0	0	0	0	0	0	0	0	0	0	0	0	0	0	0	0	0	0	0	0	0	0	0	0	0	0	0
735	"Your wall can(not) divide us"A digital exhibition by the International Consortium for Conflict Graffiti@HCRInstitute @UoMSALC@OfficialUoM @ConGraffiti #graffiti #streetart #conflict #peacebuilding https://t.co/FtXf2HeWyi	2020	0	0	0	0	0	0	0	0	0	0	0	0	0	0	0	0	0	0	0	0	0	0	0	0	0	0	0	0	0	0	0	0	0	0	0	0	0	0	0	0	0	0	0	0	0	0	0
736	Digital peacebuilding and the pandemic (part 2: on digital connection and bridge-building) by @howtobuildpeacehttps://t.co/p7bVmpssCS	2020	0	0	0	0	0	0	2	0	0	0	0	0	0	0	0	0	0	0	0	0	0	0	0	0	0	0	0	0	0	0	0	0	0	0	0	0	0	0	0	0	0	0	0	0	0	0	0
737	Peacebuilding work is all about bringing people together. How can our work adapt to social distancing in the short and medium term?Here are some ideas on digital adaptations for peacebuilders: https://t.co/JC0B08atq0#peacetech #digitalpeacebuilding #covid19 #SocialDistancing	2020	0	0	0	0	0	0	2	0	0	0	0	1	0	0	0	0	0	0	0	0	0	0	0	0	0	0	0	0	1	0	0	0	0	0	0	0	0	0	0	0	0	0	0	0	0	0	0
738	Part II: @howtobuildup is already deep into digital adaptations. The pandemic's effect on peacebuilding is an acceleration of a trend: there is no longer a #peacetech field separate from traditional peacebuilding. Here are changes, and opportunities: https://t.co/ukuDW0lRqe	2020	2	0	0	0	0	0	2	0	0	0	0	0	0	0	0	0	0	0	0	0	0	0	0	0	1	0	0	0	1	0	0	0	0	0	0	0	0	0	0	0	0	0	0	0	0	1	0
739	Part 2: How #peacebuilding can adapt to social distancing in the short and medium term. https://t.co/DfXXdR2o3w#digitalpeacebuilding #covid19 #socialdistancing	2020	0	0	0	0	0	0	2	0	0	0	0	1	0	0	0	0	0	0	0	0	0	0	0	0	0	0	0	0	1	0	0	0	0	0	0	0	0	0	0	0	0	0	0	0	0	0	0
740	Weve been reflecting on the implications of the pandemic for conflict, and our role as digital peacebuilders. Director @HelenaPuigL captures this in a two-part blogpost. Part 1 here, Why it Matters: https://t.co/khlDgWsVJI	2020	0	0	0	0	0	0	1	0	0	0	0	0	0	0	0	0	0	0	0	0	0	0	0	0	0	0	0	0	0	0	0	0	0	0	0	0	0	0	0	0	0	0	0	0	0	0	0
741	The #COVID19 pandemic is not a great equaliser: it puts in sharp contrast social and economic inequalities. I wrote a reflection on the implications of the pandemic for conflict and peacebuilding.https://t.co/G3ddcz3oZP#peacetech #digitalpeacebuilding	2020	0	0	1	0	0	0	2	0	0	0	0	1	0	0	0	0	0	0	0	0	0	0	0	0	0	0	0	0	0	0	0	0	0	0	0	0	0	0	0	0	0	0	0	0	0	0	0
742	Digital peacebuilding and the pandemic, helpful summary from @howtobuildpeace https://t.co/GuWJv0bkyf	2020	0	0	0	0	0	0	1	0	0	0	0	0	0	0	0	0	0	0	0	0	0	0	0	0	0	0	0	0	0	0	0	0	0	0	0	0	0	0	0	0	0	0	0	0	0	0	0
743	We gather in DC every June for a wknd of peacebuilding, advocating. This year, we've planned a 1-day digital event so you can safely join us from home, but we need help! To provide the best exp, we need new software. Donate today to help us cover costs.https://t.co/qEPdA6E8Uf https://t.co/B5BzDZWokv	2020	0	0	0	1	1	0	0	0	0	0	0	0	0	0	0	0	0	0	0	0	0	0	0	0	0	0	0	0	0	1	0	0	0	0	0	0	0	0	0	0	0	0	0	0	0	0	0
744	Peacemaking and peacebuilding efforts will also increasingly have to make use of digital technologies to cope with mediator's physical absence. This challenge will be different from the "remote-management" that many development agencies may put in place. https://t.co/3jWUNItf6q	2020	1	0	1	0	0	0	0	0	0	0	0	0	0	0	0	0	0	0	0	0	0	0	0	0	0	0	0	0	0	0	0	0	0	0	0	0	0	0	0	0	0	0	0	0	0	0	0
745	Sport Academy organise a webinar that will promote the power of sport for peacebuilding and correct health lifestyle. You too, register your digital initiative on https://t.co/VxazDLoL21 !#April6 #IDSDP2020 #Stayathome @FederSwiss @ITF_Tennis @AcesEurope @ippa_golf https://t.co/dWdnxjxNSZ	2020	0	0	0	0	0	0	1	0	0	0	0	0	0	0	0	0	0	0	0	0	0	0	0	0	0	0	0	0	0	0	0	0	0	0	0	0	0	0	0	0	0	0	0	0	0	0	0
746	This week we are holding a #Peacebuilding and Digital Technologies Consultation on our online consultation platform, #Platform4Dialogue. Stay tuned for updates from the conversation https://t.co/UYKNjchQ8H	2020	0	0	0	1	0	2	0	0	0	0	0	0	0	0	0	0	0	0	0	0	0	0	0	0	0	0	0	0	0	0	0	0	0	0	0	0	0	0	0	0	0	0	0	0	0	0	0
747	@PatrickMeier @sangeeetha_ @pustovek @HeatherLeson @andrejverity @wonderchook @rrbaker @jvaluch @MelyMello @Shadrocker @simulacrandrew I would agree with the assessment above -- institutional actors are much faster and tech savvy, and this is a good thing. (Parallel to a conversation we've been having internally at Build Up: 10 years ago, there was peacebuilding and peacetech; now all peacebuildi…	2020	0	0	0	0	0	0	0	0	0	0	0	0	0	0	0	0	0	0	0	0	0	0	0	0	0	0	0	0	0	0	0	0	0	0	0	0	0	0	0	0	0	0	0	0	0	0	0
748	Thanks @todapeaceinst &amp; @howtobuildup for having a #digital #peacebuilding working session with us at our HQ! We loved seeing in person a commitment to advancing #peace through #policy-oriented #research &amp; practiceLearn more about them https://t.co/wfbqk8kvXV https://t.co/hlYnjR3ri0	2020	0	0	0	0	0	0	0	0	0	0	0	0	0	0	0	0	0	0	0	0	0	0	0	0	0	0	0	0	0	0	0	0	0	0	0	0	0	0	0	0	0	0	0	0	0	0	0
749	Are you concerned about the implications for our church because of the apparent #deznat vs. #progmo divide in this online space? Do you see this divide translating into offline spaces? Would love thoughts. I am in the world of digital peacebuilding and need input from users!	2020	0	0	0	2	0	2	0	0	0	0	0	0	0	0	0	0	0	0	0	0	0	0	0	0	0	0	0	0	0	0	0	0	0	0	0	0	0	0	0	0	0	0	0	0	0	0	0
750	@Conrad_Grebel alum Paul Heidebrecht and Lisa Schirch meet up in DC at a Digital Peacebuilding consultation organized by @todapeaceinst, @howtobuildpeace &amp; @PeaceTechLab #peacetech https://t.co/sslEyNNM3f	2020	0	0	0	0	0	0	0	0	0	0	0	0	0	0	0	0	0	0	0	0	0	0	0	0	0	0	0	0	0	0	0	0	0	0	0	0	0	0	0	0	0	0	0	0	0	0	0
751	The NAP process presents an essential opportunity to bring together the #peacebuilding and climate change #adaptation agendas. Check out this digital story with in practice examples from #Sudan, #Colombia and #Palestine. #AdaptOurWorld https://t.co/ciz3VMLcPy	2020	0	0	2	1	0	1	2	0	0	0	1	0	0	0	0	0	0	0	0	0	0	0	0	0	0	0	0	0	1	0	0	0	0	0	0	0	0	0	0	0	0	0	0	0	0	0	0
752	LAST CHANCE to be part of a conversation on digital technology and #peacebuilding! Sign up today https://t.co/MmCZXOphH2	2020	0	0	0	0	0	0	0	0	0	0	0	0	0	0	0	0	0	0	0	0	0	0	0	0	0	0	0	0	0	0	0	0	0	0	0	0	0	0	0	0	0	0	0	0	0	0	0
753	Want to join a conversation on digital technology and #peacebuilding? Sign up this week for our consultation, hosted on #Platform4Dialogue between 17-19 March! https://t.co/pSaEhjG6Hf	2020	0	0	0	0	0	0	0	0	0	0	0	0	0	0	0	0	0	0	0	0	0	0	0	0	0	0	0	0	0	0	0	0	0	0	0	0	0	0	0	0	0	0	0	0	0	0	0
754	One week left to sign up for our online consultation on digital tech and #peacebuilding. Confirm your spot today! https://t.co/V6AUKSFPAU	2020	0	0	0	1	0	1	0	0	0	0	0	0	0	0	0	0	0	0	0	0	0	0	0	0	0	0	0	0	0	0	0	0	0	0	0	0	0	0	0	0	0	0	0	0	0	0	0
755	Upcoming programs like Global Conflict and Peacebuilding, Food for All, Global Education Teacher Leader Institute, etc. may build the capacity of educators to help students become Global Collaborators (one of the new NC Digital Learning Standards). #NCDLS @UNCWorldView @ncdpiDTL	2020	0	0	0	3	0	0	1	0	0	0	0	0	0	0	0	0	0	0	0	0	0	0	0	0	0	0	0	0	0	0	0	0	0	0	0	0	0	0	0	0	0	0	0	1	0	0	0
756	.@peacedirect released a call for applications to join an international (and virtual!) consulting group on ways to blend together #peacebuilding &amp; #digital #tech for an upcoming global conversation between practitioners &amp; peacebuilders on #peacetech https://t.co/8TmQz2HBOv https://t.co/zySCAKwSvq	2020	0	0	0	1	0	0	0	0	0	0	0	0	0	0	0	0	0	0	0	0	0	0	0	0	0	0	0	0	0	0	0	0	0	0	0	0	0	0	0	0	0	0	0	0	0	0	0
757	Hey #peacebuilders, are you interested in #digital #peacebuilding? Check out these webinars, @howtobuildpeace will share insights from their project! #peace #peacetech #socialmedia https://t.co/bZt4wYAgSg	2020	0	0	0	1	0	0	0	0	0	0	0	0	0	0	0	0	0	0	0	0	0	0	0	0	0	0	0	0	0	0	0	0	0	0	0	0	0	0	0	0	0	0	0	0	0	0	0
758	Digital peacebuilding: in 2019, we talked to thousands of Americans on FB and Twitter, mini-dialogues to model better conversations online &amp; tackle polarization. We're running two webinars to share what we learned &amp; discuss what more can be done in the USA. Join us.#peacetech https://t.co/b8ubfZhH3x	2020	0	0	0	4	1	2	0	0	0	0	0	0	0	0	0	0	0	0	0	0	0	0	0	0	0	0	0	0	0	0	0	0	0	0	0	0	0	0	0	0	0	0	0	0	0	0	0
759	New technologies have become ingrained in peoples day-to-day lives, dramatically changing the way information is accessed &amp; communicated. We're holding a consultation on #Platform4Dialogue to discuss digital tech and #peacebuilding. Sign up today! https://t.co/ghWLlPI4gc	2020	1	0	0	1	1	0	0	0	0	0	0	0	0	0	0	0	0	0	0	0	0	0	0	0	0	1	0	0	0	0	0	0	0	0	0	0	0	0	0	0	0	0	0	0	0	0	1
760	What are you doing between 17 and 19 March 2020? Join our 'Peacebuilding and Digital Technologies' consultation on #Platform4Dialogue. @peacedirect Find out more: https://t.co/MUhBIgkRe4	2020	0	0	0	0	0	0	0	0	0	0	0	0	0	0	0	0	0	0	0	0	0	0	0	0	0	0	0	0	0	0	0	0	0	0	0	0	0	0	0	0	0	0	0	0	0	0	0
761	The use of new technologies for peacebuilding has shown much promise, but there are still many ethical &amp; operational issues to consider. We'll be discussing them, and much more, in our 'Peacebuilding and Digital Technologies' consultation.Find out more: https://t.co/xnFBCJHB9H	2020	0	0	0	0	1	0	0	0	0	0	0	0	0	0	0	0	0	0	0	0	0	0	0	0	0	0	0	0	0	0	0	0	0	0	0	0	0	0	0	0	0	0	0	0	0	0	0
762	The theme of the whole conference is- Digital literacy &amp; communications in the 21st century- Youth, gender. &amp; online spaces- Online activism &amp; its impact in Peacebuilding- Information dynamics &amp; digital literacy- Fact checking &amp; verification in the online space#ICMCPK https://t.co/bRQjOxUOnE	2020	0	1	2	6	1	1	0	0	0	0	0	0	0	0	0	0	0	0	0	0	0	0	0	0	0	0	0	1	0	0	0	0	0	0	0	0	0	0	0	0	0	0	0	0	0	0	0
763	Next month, we are hosting an online consultation on #Platform4Dialogue, our online discussion platform. Find out more about 'Peacebuilding and digital technologies', and how to take part in the conversation! https://t.co/DIunqHMiho @insightconflict	2020	0	0	0	1	0	1	0	0	0	0	0	0	0	0	0	0	0	0	0	0	0	0	0	0	0	0	0	0	0	0	0	0	0	0	0	0	0	0	0	0	0	0	0	0	0	0	0
764	@HannaTetteh Thanks your excellency for such recognition. Young women are not only active in building resilient societies but are also reshaping peacebuilding in a digital age. Being captured alongside senior experts demonstrate our African feminist solidarity. We have written history today.	2020	1	0	3	0	0	0	0	0	1	0	0	0	0	0	0	0	0	0	0	0	0	0	0	0	0	0	0	0	0	0	0	0	0	0	0	0	0	0	0	0	0	0	0	0	0	0	0
765	@RafifJ Women should be the interlocutors &amp; moderators. Using off-the-shelf digital technologies, a Syrian-to-Syrian National Dialog would be a live forum for all Syrians. Beginning of a national polity ABOVE Assad &amp; jihadists. Out of sequence? YES. But peacebuilding begins here. https://t.co/0fCqgprk75	2020	0	0	2	0	0	0	0	0	0	0	0	0	0	0	0	0	0	0	0	0	1	0	0	0	0	0	0	0	0	0	0	0	0	0	0	0	0	0	0	0	0	0	0	0	0	0	0
766	Find out more about how you can contribute to this important conversation on #technology and #peacebuilding. And the great thing is, you can take part from wherever you are around the world, at a time that works for you on these dates...one of the many benefits of digital tech! https://t.co/ittPuLSseM	2020	0	0	0	0	1	0	0	0	0	0	0	0	0	0	0	0	0	0	0	0	0	0	0	0	0	0	0	0	0	0	0	0	0	0	0	0	0	0	0	1	0	0	0	0	0	0	0
767	Technology is increasingly ingrained in our lives, connecting people worlds apart and changing the way information is accessed and shared. On 17-19 March, @peacedirect will hold a global conversation on Peacebuilding and Digital Tech. Don't miss it! https://t.co/IEfxr4TSnO	2020	1	0	0	0	1	0	1	0	0	0	0	0	0	0	0	0	0	0	0	0	0	0	0	0	0	1	0	0	0	0	0	0	0	0	0	0	0	0	0	0	0	0	0	0	0	0	0
768	5 new publications for 2020:- #Technology &amp; #Peace- Analogue vs. Digital Peacebuilding- #Terrorism &amp; #Peacebuilding- Narratives of terrorism &amp; #CounterTerrorism- Street art &amp; PeaceAvailable on my https://t.co/kStNePFvHK or https://t.co/QNF3FhlmiA or via email/DM!	2020	0	0	0	3	1	0	0	0	0	0	0	0	0	0	0	0	0	0	0	0	0	0	0	0	0	0	0	0	0	0	1	0	0	0	0	0	0	0	0	0	0	0	0	0	0	0	0
769	3. Online activism and its impact in Peacebuilding4. Information dynamics and digital literacy5. Fact checking and verification in the online space(2/2)@ICMCPK @MasscommNuml #ICMCPK #RegisterForICMC	2020	0	1	0	5	1	1	0	0	0	0	0	0	0	0	0	0	0	0	0	0	0	0	0	0	0	0	0	1	0	0	0	0	0	0	0	0	0	0	0	0	0	0	0	0	0	0	0
770	For some #inspiration--Hear about a digital Mvuvi identity card distributed to over 3,000 fishermen and the resumption of nighttime fishing in 2018 in #Kenya on the latest ep of @towtshow with @SFCG_ CEO @ShamilIdriss: https://t.co/2OGHS66tG8 #peace #peacebuilding #podcast https://t.co/0mLFfGjZOY	2020	0	0	1	0	0	0	0	0	0	0	0	0	0	1	0	0	0	0	0	0	0	0	0	0	0	0	0	0	0	0	0	0	0	0	0	0	0	0	0	0	0	0	0	0	0	0	0
771	Conference ThemesDigital literacy and communications in the 21st centuryYouth, gender, and online spacesOnline activism and its impact in PeacebuildingInformation dynamics and digital literacyFact checking and verification in the online space@ICMCPK #icmcpk	2020	0	0	1	6	0	1	0	0	0	0	0	0	0	0	0	0	0	0	0	0	0	0	0	0	0	0	0	1	0	0	0	0	0	0	0	0	0	0	0	0	0	0	0	0	0	0	0
772	Sub themes of the conference are:- Digital literacy and comm. in the 21st century-Youth, gender, and online spaces-Online activism and its impact in Peacebuilding-Info. dynamics and digital literacy-Fact checking and verification in the online space#ICMCPK @MasscommNuml	2020	0	0	1	5	0	1	0	0	0	0	0	0	0	0	0	0	0	0	0	0	0	0	0	0	0	0	0	0	0	0	0	0	0	0	0	0	0	0	0	0	0	0	0	0	0	0	0
773	@Aegis_Trust This training is part of the on-going @isooko_ project, a EU funded research project investigating how digital technologies can support peace education and peacebuilding initiatives in Rwanda and Kenya.	2020	0	1	2	1	0	0	0	0	0	0	0	0	0	1	0	0	1	0	0	0	0	0	0	0	0	0	0	0	0	0	0	0	0	0	0	0	0	0	0	0	0	0	0	0	0	0	0
774	Digital technologies throw up new ways of peacebuilding, but haven't overcome some of the thornier, "analogue" issues that persist. https://t.co/ByUNfPAl5U	2020	0	0	0	1	0	0	0	0	0	0	0	0	0	0	0	0	0	0	0	0	0	0	0	0	0	0	0	0	0	0	1	0	0	0	0	0	0	0	0	0	0	0	0	0	0	0	0
775	#FactsMatter237 FellowshipMonitor, Collect, &amp; Analyze Three months paid fellowship with a focus on peacebuilding, research, media, and digital rightshttps://t.co/qxTxWUCr5x	2020	0	1	0	2	1	0	0	0	0	0	0	0	0	0	0	0	0	0	0	0	0	0	0	0	0	0	0	0	0	0	0	1	0	0	0	0	0	0	0	0	0	0	0	0	0	0	0
776	VIDEO: Isoko - Rwanda In-country workshop that explored how peacebuilding initiatives are being implemented by different @Aegis_Trust stakeholders and analysed how digital technologies can support such initiatives. https://t.co/MnctMzP5xH	2020	0	0	1	0	0	0	0	0	0	0	0	0	0	0	0	0	1	0	0	0	0	0	0	0	0	0	0	0	0	0	0	0	0	0	0	0	0	0	0	0	0	0	0	0	0	0	0
777	#Germany published its #2020 #JPO positions, 33 interesting posts including with @UNDP Chief Digital Officer @Robert_Opp &amp; our Policy Center in #Seoul @UNDPSPC. Also: OECD, World Bank, UNWomen, UNICEF &amp; #SouthSudan Resilience Fund Deadline: 21 February #Peacebuilding #SDGs https://t.co/GOiIkHtJHu	2020	0	0	2	0	0	0	0	0	0	0	0	0	0	0	0	0	0	1	0	0	0	0	0	0	0	0	0	0	0	0	0	0	0	0	0	0	0	0	0	0	0	0	0	0	0	0	0
778	In 2018-2019, Build Up supported 3 Myanmar organizations to pilot a digital technology that would increase the impact of their peacebuilding work. See what they had to say about it: https://t.co/devkHEh3EPw/ @myanmarido #SEEDforMyanmar #KPSN #peacetech #myanmar #ICT4D	2020	0	0	1	0	0	0	0	0	0	0	0	0	0	0	1	0	0	0	0	0	0	0	0	0	0	0	0	0	0	0	0	0	0	0	0	0	0	0	0	0	0	0	0	0	0	0	0
779	Come on Peacebuilding NGOs! We live a digital age! Sharing your website content via RSS feeds promotes global awareness of the options for conflict resolution. This commitment should be a field standard. @CRbuildpeace,@Saferworld, @BerghofFnd, @GPPAC, @PeaceNewstream, @Factr https://t.co/aK1PM9tTWr	2020	1	0	0	1	1	0	0	0	0	0	0	0	0	0	0	0	0	0	0	0	0	0	0	0	0	0	0	0	0	0	0	0	0	0	0	0	0	1	0	0	0	0	0	0	0	0	0
780	A great piece by my colleague @ayankishore on the role of digital technology in international development and peacebuilding @1977Creative https://t.co/40CCgbRB0G	2020	0	0	0	0	0	0	0	0	0	0	0	0	0	0	0	0	0	0	0	0	0	0	0	0	0	0	0	0	0	0	0	0	0	0	0	0	0	0	0	0	0	0	0	0	0	0	0
781	Check out this new blog from #CreativeDevLab's @ayankishore, which takes a look at how the quickly evolving digital landscape has changed development and #peacebuilding #BuildPeace19 @howtobuildup #ict4d https://t.co/hCOfykGrys	2020	2	0	1	0	0	0	0	0	0	0	0	0	0	0	0	0	0	0	0	0	0	0	0	0	0	0	0	0	0	0	0	0	0	0	0	0	0	0	0	0	0	0	0	0	0	1	0
782	Excellent all-round communicator with brilliant digital skills? Join @Saferworld's communications team: https://t.co/dqGQcm7qfl [apply by tomorrow 8 January] #ngojobs #peacebuilding https://t.co/4Lf47Yet0y	2020	0	0	0	1	1	1	0	0	0	0	0	0	0	0	0	0	0	0	0	0	0	0	0	0	0	0	0	0	0	0	0	0	0	0	0	0	0	0	0	0	0	0	0	0	0	0	0
783	Are you passionate about #communications and #peacebuilding?We have an exciting opportunity for a digital communications specialist to join our team and coordinate content for digital channels, manage the @Saferworld website and edit a range of material: https://t.co/GlNPwniH7L https://t.co/Fxj7PpKKOt	2020	0	0	0	1	1	0	0	0	0	0	0	0	0	0	0	0	0	0	0	0	0	0	0	0	0	0	0	0	0	0	0	0	0	0	0	0	0	0	0	0	0	0	0	0	0	0	0
784	#DefyHateNow is proud to announce the new Connecting The Dots fellowship, a three months program for youth with working in the areas of peacebuilding, research, media, and digital rights.https://t.co/KkLUtzH47k	2020	0	0	1	1	1	0	1	0	0	0	0	0	0	0	0	0	0	0	0	0	0	0	0	0	0	0	0	0	0	0	0	0	0	0	0	0	0	0	0	0	0	0	0	0	0	0	0
785	Thanks to everyone who joined our movement with @montanertwiter over the holidays! There's still time to participate this season of giving Learn how you can further our #peacebuilding cause &amp; about our team-up with Montaner to combat digital violencehttps://t.co/hrWnzYQvKo https://t.co/ddEu28My7v	2019	0	0	0	0	0	0	0	0	0	0	0	0	0	0	0	0	0	0	0	0	0	0	0	0	0	0	0	0	0	0	0	0	0	0	0	0	0	0	0	0	0	0	0	0	0	0	0
786	Israeli singer, violist, composer and music producer Idan Abrahamson talking about the role of digital #technology in our modern world and how it can be applied to sport field to foster dialogue, human relationships and peacebuilding within online communities #PSIF2019 https://t.co/1rQi4qPZjw	2019	0	0	0	2	0	2	0	0	0	0	0	0	0	0	0	0	0	0	0	0	0	0	0	0	0	0	0	0	0	0	0	0	0	0	0	0	0	0	0	0	0	0	0	0	0	0	0
787	How peace practitioners and journalists deal with hate speach in digital media is being discussed at @KAICIID with @ArigatouGeneva #interreligiousdialogue #peacebuilding #MediaEthics #HateSpeech https://t.co/ZoRy7sQZ20	2019	0	0	0	2	0	1	0	0	0	0	0	0	0	0	0	0	0	0	0	0	0	0	0	0	0	0	0	0	0	0	0	0	0	0	0	0	0	0	0	0	0	0	0	0	0	0	0
788	#dots19, creating impact together: Digital security &amp; arts @Info_Activism; citizen participation in policy making @i4Policy &amp; Kosmos Kredits; sustainable maker spaces @FldRdy &amp; @BerlinMotionLab; OS Hardware in healthcare @cadus_intl ; Open Science for peacebuilding @vilsquare https://t.co/JrZg6zlODr	2019	0	0	1	1	1	0	1	0	0	0	0	0	0	0	0	0	0	0	0	0	0	0	0	0	0	0	0	0	0	0	0	0	0	0	0	1	0	0	0	0	0	0	0	0	0	0	0
789	.@montanertwiter is dedicated to #peacebuilding, just like us! He founded 2 nonprofits to help children &amp; is an ambassador for many #peace organizationsLearn about our #GivingTuesday partnership to fight #digital violence &amp; build peace in #LatAm https://t.co/xKFOcY30MQ https://t.co/RguyapMGpV	2019	0	0	0	0	0	0	1	0	0	0	0	0	0	0	0	0	0	0	0	0	0	0	0	0	0	0	0	0	0	0	0	0	0	0	0	0	0	0	0	0	0	0	0	0	0	0	0
790	I'm in Geneva until Saturday, mostly for the UN Department of Political and Peacebuilding Affairs Digital Technologies and Mediation in Armed Conflict. Free for a couple days later this week before heading to #igf2019 in Berlin.	2019	0	0	0	0	0	0	0	0	0	0	0	0	0	0	0	0	0	0	0	0	0	0	0	0	0	0	0	0	0	0	0	0	0	0	0	0	0	0	0	0	0	0	0	0	0	0	0
791	A great event exploring digital dimensions of #borderlands in #peacebuilding.Last year @CRbuildpeace published an #Accord examining how peace processes have incorporated or neglected borderland regions, offering insights for policy/practice responseshttps://t.co/qgrd2gUKLd https://t.co/uC5kdGpF3S	2019	0	0	0	0	0	0	0	0	0	0	0	0	0	0	0	0	0	0	0	0	0	0	0	0	0	0	0	0	0	0	0	0	0	0	0	0	0	0	0	0	0	0	0	0	0	0	0
792	New policy paper out on the digital transformation of peacebuilding! [in German] #peacetech #cybermediation #AVIS28 #digitalinclusion #techdiplomacy https://t.co/n1wOjIKnEX	2019	1	0	1	3	0	1	1	0	0	0	0	0	0	0	0	0	0	0	0	0	0	0	0	0	0	0	0	0	0	0	0	0	0	0	0	0	0	0	0	0	0	0	0	0	0	0	0
793	En route to Dubai on business, to run some assessment centres. Prepping on the way to virtually address the BuildPeace Borderlands conference along the US-Mexico border this weekend. Speaking of digital peacebuilding measures to engage citizens in democrahttps://t.co/JKFyPjYLPI	2019	0	0	0	2	1	0	0	0	0	0	0	0	0	0	0	0	0	0	0	0	0	0	0	0	0	0	0	0	0	0	0	0	0	0	0	0	0	0	0	0	0	0	0	0	0	0	0
794	Are you at @ParisPeaceForum? Come hear us pitch at 2:15, stage 1. Together with @Salman_Shaikh1 @maude_morrison0 will be talking about digital technologies for peacebuilding and oud work in Syria.	2019	0	0	1	0	0	0	0	0	0	0	0	0	0	0	0	0	0	0	0	0	1	0	0	0	0	0	0	0	0	0	0	0	0	0	0	0	0	0	0	0	0	0	0	0	0	0	0
795	En route to Dubai on business. Prepping on the way to virtually address the BuildPeace Borderlands conference along the US-Mexico border this weekend. Speaking of digital peacebuilding measures to engage citizens in https://t.co/63q1AHmCdG	2019	0	0	0	1	0	0	0	0	0	0	0	0	0	0	0	0	0	0	0	0	0	0	0	0	0	0	0	0	0	0	0	0	0	0	0	0	0	0	0	0	0	0	0	0	0	0	0
796	Hello, We are a project by @OfficialWinbeck that ensure girls acquire digital, technical, vocational &amp; peacebuilding skills for #Equality &amp; #SustainableDevelopment. We carry out advocacies, trainings, community engagement &amp; conferences. We anticipate your support &amp; partnership. https://t.co/f9uhALL9oB	2019	0	1	1	2	0	1	1	0	0	0	0	0	0	0	0	0	0	0	0	0	0	0	0	0	0	0	0	0	0	1	0	0	0	0	0	0	0	0	0	0	0	0	0	0	0	0	0
797	Digital journalists should make sure that they are not violating someone's rights or instigating violence through their stories: Sidrah Dar@SidrahDar #GNMI #MediaBaithak #PakistanMedia #Peacebuilding #SocialJustice https://t.co/EZQRYKFJrq	2019	0	0	0	2	2	1	0	0	0	0	0	0	0	0	0	0	0	0	0	0	0	0	0	0	0	0	0	0	0	0	0	0	0	0	0	0	0	0	0	0	0	0	0	0	0	0	0
798	Are you at #GVAPeaceWeek and interested in how digital technology alters conflict and our approach to inclusive peacebuilding? Join us tomorrow at 10.15 and 15h with @undp @SFCG_ @DCAF_Geneva @KAICIID @CCDP_IHEID @hdcentre @ifrc and Peace Nexus. https://t.co/XN9FOkZO19	2019	0	0	1	0	0	0	1	0	0	0	0	0	0	0	0	0	0	0	0	0	0	0	0	0	0	0	0	0	0	0	0	0	0	0	0	0	0	0	0	0	0	0	0	0	0	0	0
799	This year we gather with @intertwilight in Nakuru, Kenya from December 5th to 7th with four collaborative tracks!From Digital Detox to Open Science for Peacebuilding, DOTS aims to find collaborative solutions to systemic problems.More info: https://t.co/KmsMhtYLkc https://t.co/4I76Jjr8h6	2019	0	0	1	0	1	0	1	0	0	0	0	0	0	1	0	0	0	0	0	0	0	0	0	0	0	0	0	0	0	0	0	0	0	0	0	0	0	0	0	0	0	0	0	0	0	0	0
800	Morning commute views on the way to @GenevaPeaceWeek. Ping me if you want to connect on #peacetech and peacebuilding in the digital space - looking forward! #GVAPeaceWeek @howtobuildpeace https://t.co/nEIl6JCZim	2019	0	0	0	1	0	0	1	0	0	0	0	0	0	0	0	0	0	0	0	0	0	0	0	0	0	0	0	0	0	0	0	0	0	0	0	0	0	0	0	0	0	0	0	0	0	0	0
801	Hearing from @kieraphyo about the vital ministry of peacebuilding/reconciliation in digital spheres. An ancient call for a modern day. Do we live in echo chambers that reinforce our own worldview, where what we have in common is that we hate the same people? #PremDAC19 https://t.co/1lx8ewZeag	2019	0	0	0	2	0	1	0	0	0	0	0	0	0	0	0	0	0	0	0	0	0	0	0	0	0	0	0	0	0	0	0	0	0	0	0	0	0	0	0	0	0	0	0	0	0	0	0
802	@SFCGNigeria The new school should possess the basic skills of journalism while the old school should also possess digital skills. This way we can jointly defuse hate speech #Letstalkpeace #Peacebuilding #ThinkPeaceThinkElection #Defusehatespeech	2019	0	0	0	1	1	1	0	0	0	0	0	0	0	0	0	0	0	0	0	0	0	0	0	0	0	0	0	0	0	0	0	0	0	0	0	0	0	0	0	0	0	0	0	0	0	0	0
803	From initial add Internet and stir extensions of traditional peacebuilding approaches intothe digital realm and the enthusiasm of social media revolutions to...	2019	1	0	0	2	0	1	0	0	0	0	0	0	0	0	0	0	0	0	0	0	0	0	0	0	0	0	0	0	0	0	0	0	0	0	0	0	0	0	0	0	0	0	0	0	0	0	0
804	My short encyclopedia entry on "Social Media &amp; Peacebuilding" introduces four historical developments of digital peace, conflict &amp; decolonization work https://t.co/5Xzzp83crS https://t.co/qB4yjjtvVX	2019	0	0	0	1	0	0	0	0	0	0	0	0	0	0	0	0	0	0	0	0	0	0	0	0	0	0	0	0	0	0	0	0	0	0	0	0	0	0	0	0	0	0	0	0	0	0	0
805	(1/4) In che modo sono utilizzate le piattaforme digitali in Giordania per contrastare l'estremismo violento tra i giovani? Scopri di pi sulla valutazione di Proximity sul peacebuilding digitale nellultimo articolo di AP @semtokha @ProximityInter1 https://t.co/26yGX5a0zF	2019	0	0	0	0	0	0	0	0	0	0	0	0	0	0	0	0	0	0	0	0	0	0	0	0	0	0	0	0	0	0	0	0	0	0	0	0	0	0	0	0	0	0	0	0	0	0	0
806	(1/4) How are digital platforms utilized in Jordan to counter violent extremism among youth? Read more about Proximitys conclusions on digital peacebuilding in APs most recent article on Youth, Peace and Security @semtokha @ProximityInter1 @peacedirect https://t.co/X61S7cdvYL	2019	0	0	1	2	2	1	0	0	0	0	0	0	0	0	0	0	0	0	0	0	0	0	0	0	0	0	0	0	0	0	0	0	0	0	0	0	0	0	0	0	0	0	0	0	0	0	0
807	Have you seen the new networking opportunities at this year's @GenevaPeaceWeek? Targeted networking spaces for:The humanitarian sectorPeacebuilding in EuropeCyber/digital techYouth, and more. Complete list of networking and #GPW19 events: https://t.co/QeYDcoHngK. https://t.co/cvaA1SWw3j	2019	0	0	1	0	0	0	1	0	0	0	0	0	0	0	0	0	0	0	0	0	0	0	0	0	0	0	0	0	0	0	0	0	0	0	0	0	0	0	0	0	0	0	0	0	0	0	0
808	TOMORROW Digital technologies in peacekeeping, peacebuilding, mediation, conflict prevention and much more! Let's make #peace smart togetherRegistration https://t.co/XW1PfdFkWA FB live on our page https://t.co/SAePqlW0wP https://t.co/DLxuIEnjAO	2019	0	0	0	0	0	0	0	0	0	0	0	0	0	0	0	0	0	0	0	0	0	0	0	0	0	0	0	0	0	0	0	0	0	0	0	0	0	0	0	0	0	0	0	0	0	0	0
809	@Staff_Commodore In the past, when the ships were not well equipped, no satellite communication, supported navigation, no video, no digital data, no one knew what the sailors went through. Respect our fallen service members. We have some works to finish. #STEM for Peacebuilding	2019	0	1	0	2	0	0	0	0	0	0	0	0	0	0	0	0	0	0	0	0	0	0	0	0	0	0	0	0	0	0	0	0	0	0	0	0	0	0	0	0	0	0	0	0	0	0	0
810	#Youth4PeaceZW the digital space breaks the physical barriers which hinder youth participation and contribution to peacebuilding. https://t.co/ylJVHTloHq	2019	0	0	2	1	1	0	0	0	0	0	0	0	0	0	0	0	0	0	0	0	0	0	0	0	0	0	0	0	0	0	0	0	0	0	0	0	0	0	1	0	0	0	0	0	0	0	0
811	Digital tools are key to peace-building, especially regarding data privacy. - paraphrasing Ambassador Jarmo Sareva of Finland on Peace &amp; the data economy. #peace #peacebuilding #digitaldiplomacy #PeaceCon2019 #SDG16 https://t.co/zjduQN4IK3	2019	0	2	0	2	1	2	0	0	0	0	0	0	0	0	0	0	0	0	0	0	0	0	0	0	0	0	0	0	0	0	0	0	0	0	0	0	0	0	0	0	0	0	0	0	0	0	0
812	War, conflict, and peace is moving into the digital sphere. What are we going to do to be ready for this? Says @solomonbrett on technology and Peacebuilding. #PeaceCon2019 #PeaceTech https://t.co/pS1Pvx02NI	2019	0	0	0	0	0	0	0	0	0	0	0	0	0	0	0	0	0	0	0	0	0	0	0	0	0	0	0	0	0	0	0	0	0	0	0	0	0	0	0	0	0	0	0	0	0	0	0
813	Discussing the impact of #technology in #mediation processes @ Ministerial mtg of the UN Group of Friends of Mediation. The @OSCE makes extensive use of digital technologies to support its conflict prevention and peacebuilding efforts. https://t.co/zDPdpZafzU	2019	0	0	0	0	0	0	0	0	0	0	0	0	0	0	0	0	0	0	0	0	0	0	0	0	0	0	0	0	0	0	0	0	0	0	0	0	0	0	0	0	0	0	0	0	0	0	0
814	#STEM for Peacebuilding Technology #digital votingRespect the UN #HumanRights @JFKLibrary https://t.co/bnmbQbh6wY	2019	0	0	0	0	1	0	0	0	0	0	0	0	0	0	0	0	0	0	0	0	0	0	0	0	0	0	0	0	0	0	0	0	0	0	0	0	0	0	0	0	0	0	0	0	0	0	0
815	Mercy Corps's Alexa Schmidt explains how digital platforms can be used to tackle the underlying drivers of violence and #conflict. @Cisco #peacebuilding #TechForGood https://t.co/0XV9AsNhqg	2019	0	0	0	1	1	1	0	0	0	0	0	0	0	0	0	0	0	0	0	0	0	0	0	0	0	0	0	0	0	0	0	0	0	0	0	0	0	0	0	0	0	0	0	0	0	0	0
816	Who are the Peacebuilding Award Winners? What are they doing that is so remarkable?Getting rid of extreme poverty byletting people with no bank accountuse an online digital platformto reach markets &amp; financing local/worldwide&amp; helping here in MN.https://t.co/IDvwaHJxvr https://t.co/K07BKeO0cj	2019	0	0	2	2	0	2	0	0	0	0	0	0	0	0	0	0	0	0	0	0	0	0	0	0	0	0	0	0	0	0	0	0	0	0	0	0	0	0	0	0	0	0	0	0	0	0	0
817	#TogetherWeSpeack youths are drivers of innovation, they understand digital media lets enforce peerpeer peacebuilding @spindle @GPPAC @unoy_peace @digitalpeaceLLC @DigitalPeaceNow @DigitalPeaceBR @HWPL_PeaceMom @IPYG_AFRICA @FirazHanna @MChitsuwa @CCMTZimbabwe @ZimMediaReview https://t.co/JgwnnnBzM8	2019	1	0	1	1	0	0	0	0	0	0	0	0	1	0	0	0	0	0	0	0	0	0	0	0	0	0	0	0	0	0	0	0	0	0	0	0	0	0	0	0	0	0	0	0	0	0	0
818	Want to learn more about how schools have been active in peacebuilding in NI? As part of #GRweek2019, @corrymeela and @_CRIS_NI are launching our #joiningUp digital case studies. @NI_CRC @BallycastleHigh @CpcBallycastle @NewbridgeIC Acorn IPS Oakfield PS	2019	0	0	0	1	0	0	0	0	0	0	0	0	0	0	0	0	0	0	0	0	0	0	0	0	0	0	0	0	0	0	0	0	0	0	0	0	0	0	0	0	0	0	0	0	0	0	0
819	How do conflict resolution and peacebuilding organizations use digital platforms in there work? Take this survey to help the field better understand this topic. https://t.co/ijy8XEwh5J	2019	0	0	0	0	0	1	0	0	0	0	0	0	0	0	0	0	0	0	0	0	0	0	0	0	0	0	0	0	0	0	0	0	0	0	0	0	0	0	0	0	0	0	0	0	0	0	0
820	Do you have a passion for #GenderEquality, #GoodGovernance, #Peacebuilding &amp; #digital #CommunityBuilding? Apply by 27 August! #FemSecSt https://t.co/cUTrzQ3fPY	2019	0	0	2	0	0	0	0	0	0	0	0	0	0	0	0	0	0	0	0	0	0	0	0	0	0	0	0	0	0	0	0	0	0	0	0	0	0	0	0	0	0	0	0	0	0	0	0
821	Digital Technologies and Mediation in Armed Conflict#technology #conflict #peacebuilding https://t.co/wRCGxeT8gT	2019	0	0	0	0	0	0	0	0	0	0	0	0	0	0	0	0	0	0	0	0	0	0	0	0	0	0	0	0	0	0	0	0	0	0	0	0	0	0	0	0	0	0	0	0	0	0	0
822	Digital Interventions in Conflict Resolution and Peacebuilding Survey https://t.co/ollI1fkLx0	2019	0	0	0	0	0	0	0	0	0	0	0	0	0	0	0	0	0	0	0	0	0	0	0	0	0	0	0	0	0	0	0	0	0	0	0	0	0	0	0	0	0	0	0	0	0	0	0
823	@SFCG_ is joining with @Stanford , @mercycorps and Japan's @todapeaceinst to map digital technologies in #peacebuilding . Know of an effort that should be studied? Help us here :https://t.co/uM7FasgAma	2019	0	0	0	1	0	0	0	0	0	0	0	0	0	0	0	0	0	0	0	0	0	0	0	0	0	0	0	0	0	0	0	0	0	0	0	0	0	0	0	0	0	0	0	0	0	0	0
824	ICYMI: New online at https://t.co/O0oOGuiAoA - MCC gears up for 100th anniversary, a VBS partnership, crokinole boards for China, peacebuilding beyond borders, Hidden Acres honours the Nisbets, frogmore stew, a word to our digital subscribers, touching the Stanley Cup, and more. https://t.co/BYCVkdGUt4	2019	0	0	0	1	0	1	1	0	0	0	0	0	0	0	0	0	0	0	0	0	0	0	0	0	0	0	0	0	0	0	0	0	0	0	0	0	0	0	0	0	0	0	0	0	0	0	0
825	Build Up and the Centre on Conflict, Development and Peacebuilding are looking for experienced peace practitioners to join their online course and research on the use of digital technologies in inclusive peacemaking.To apply, sign up here: https://t.co/DXMKZcI7lQ https://t.co/EquZ7jdZOT	2019	0	0	1	2	0	1	1	0	0	0	0	0	0	0	0	0	0	0	0	0	0	0	0	0	0	0	0	0	0	0	0	0	0	0	0	0	0	0	0	0	0	0	0	0	0	0	0
826	Private sector partners and #digital platforms allow #international organisations to address #rootcauses of #violence and #conflict https://t.co/bO1JyA41iE @Cisco #peacebuilding #TechTuesday #TechForGood	2019	0	0	0	2	0	1	2	0	0	0	0	0	0	0	0	0	0	0	0	0	0	0	0	0	0	0	0	0	0	0	0	0	0	0	0	0	0	0	0	0	0	0	0	0	1	0	0
827	Mercy Corps's Alexa Schmidt explains how digital platforms can be used to tackle the underlying drivers of violence and #conflict. @Cisco #peacebuilding #TechTuesday #TechForGood https://t.co/49Qn6nG3If	2019	0	0	0	1	1	1	0	0	0	0	0	0	0	0	0	0	0	0	0	0	0	0	0	0	0	0	0	0	0	0	0	0	0	0	0	0	0	0	0	0	0	0	0	0	0	0	0
828	USIP: Digital prowess can be a significant tool for advocacy and peacebuilding. Our Danielle Robertson and Mena Ayazi have recommendations for how to close the digital literacy divide for women: https://t.co/LEyBO9l54x	2019	0	1	2	2	0	1	0	0	0	0	0	0	0	0	0	0	0	0	0	0	0	0	0	0	0	0	0	0	0	1	0	0	0	0	0	0	0	0	0	0	0	0	0	0	0	0	0
829	Digital prowess can be a significant tool for advocacy and peacebuilding. Our Danielle Robertson and Mena Ayazi have recommendations for how to close the digital literacy divide for women: https://t.co/Kz67rm9p5V	2019	0	1	2	2	0	1	0	0	0	0	0	0	0	0	0	0	0	0	0	0	0	0	0	0	0	0	0	0	0	1	0	0	0	0	0	0	0	0	0	0	0	0	0	0	0	0	0
830	TINGOG SA KABATANON-ANG MAMANWA - Voice of the Mamanwa YouthThrough digital and social media, the youth can be agents of peacebuilding and have the capacities to link new perspectives with... https://t.co/PEAOXbhDMe	2019	0	0	1	2	0	1	0	0	0	0	0	0	0	0	0	0	0	0	0	0	0	0	0	0	0	0	0	0	0	0	0	0	0	0	0	0	0	0	0	0	0	0	0	1	0	0	0
831	UN recognizes CyberSAR as an effective tool for digital risk management in peacebuilding https://t.co/HJ4i6d9HkI	2019	0	1	0	1	0	1	0	0	0	0	0	0	0	0	0	0	0	0	0	0	0	0	0	0	0	0	0	0	0	0	0	0	0	0	0	0	0	0	0	0	0	0	0	0	0	0	0
832	From our friendship was born Chai Ki Dukkan, a democratic digital peacebuilding platform for Indians &amp; Pakistanis to dialogue across borders.The borderless digital platform showcases and amplifies narratives of friendship.--Rudrani Dasgupta &amp; Ramsha Baluch, Chai Ki Dukkan https://t.co/tIgnBTxgde	2019	0	0	0	2	1	2	0	0	0	0	0	0	0	0	0	0	0	0	0	0	0	0	0	0	0	0	0	0	0	0	0	0	0	0	0	0	0	0	0	0	0	0	0	0	0	0	0
833	New Report, Polarisation and Peacebuilding Strategy on Digital Media Platforms: The Current Research https://t.co/bh9XlhwVxU	2019	0	0	0	2	1	1	0	0	0	0	0	0	0	0	0	0	0	0	0	0	0	0	0	0	0	0	0	0	0	0	0	0	0	0	0	0	0	0	0	0	0	0	0	0	0	0	0
834	A lot for the papers I'm writing - on Digital Sociology, Peacebuilding, Imagined Communities and Social Constructionism, etc.But the current fiction I'm reading - Gaiman's Anansi Boys. https://t.co/ePGjbJ8RVx	2019	0	0	0	0	0	0	0	0	0	0	0	0	0	0	0	0	0	0	0	0	0	0	0	0	0	0	0	0	0	0	0	0	0	0	0	0	0	0	0	0	0	0	0	0	0	0	0
835	Toda Peace Institutes Policy Briefs on Social Media &amp; Peacebuilding published @shaazka Beyerle report on @go_peoplepower digital resistance vs corruption w/ case study Brazils @fichalimpa (Clean Record) movement &amp; policy recommendations 4 civil society. https://t.co/0Z8fUQfaBM	2019	0	0	0	1	0	0	1	0	0	0	0	0	0	0	0	0	0	0	0	0	0	0	0	0	0	0	0	0	0	0	0	0	0	0	0	0	0	0	0	0	0	0	0	0	0	0	0
836	Les invito a leer mi aporte: Educacin para la paz en el posconflicto: promocin de culturas de paz para la reconstruccin del tejido social: https://t.co/TAuTfTaoUV @Cabildo_Digital @vivas_helena @Liberpensado #peacebuilding #peacekeeping #Peace #peaceatlast	2019	0	0	0	0	0	0	0	0	0	0	0	0	0	0	0	0	0	0	0	0	0	0	0	0	0	0	0	0	0	0	0	0	0	0	0	0	0	0	0	0	0	0	0	0	0	0	0
837	"Transnational justice in Uganda: the missing ingredients" by Ocen George: https://t.co/bDpcTCf7cj and "Doing politics and peacebuilding in the digital age: situating strategic peacebuilding practices" by Zac Chiliswa: https://t.co/EnL1kdej5c	2019	1	0	1	0	1	0	0	0	0	0	0	0	0	0	0	0	0	0	0	0	0	0	0	1	0	0	0	0	0	0	0	0	0	0	0	0	0	0	0	0	0	0	0	0	0	0	0
838	The digital revolution is the best example that #multilateralism is the solution we need", says @HeikoMaas. Digitisation impacts how conflicts arise, escalate and how we solve them. Today we discussed joint solutions and new approaches for #peacebuilding at #FUTaf19. https://t.co/vtA3vT4o3k	2019	1	0	0	0	1	0	0	0	0	0	0	0	0	0	0	0	0	0	0	0	0	0	0	0	0	0	0	0	0	0	0	0	0	0	0	0	0	0	0	0	0	0	0	0	0	0	0
839	Wonderful evening of inspiring talks about dialogue in the digital age by @cheveningfco scholars at #Chevening35 at @BarbicanCentre with our own @LuciTable speaking about @RodeemosDialogo and peacebuilding in Colombia https://t.co/t6flxGOb6z	2019	1	0	1	1	0	1	0	0	0	0	1	0	0	0	0	0	0	0	0	0	0	0	0	0	0	0	0	0	0	0	0	0	0	0	0	0	0	0	0	0	0	0	0	0	0	0	0
840	So proud of our #ReDUK member @LuciTable and her talk about the power of dialogue in the digital era and the experience of ReD in peacebuilding in Colombia. #Chevening35 #GenerosityforPeace https://t.co/WqnGvJtKXo	2019	1	0	1	1	0	1	0	0	0	0	1	0	0	0	0	0	0	0	0	0	0	0	0	0	0	0	0	0	0	0	0	0	0	0	0	0	0	0	0	0	0	0	0	0	0	0	0
841	In Colombia, young people are creating digital comics "to raise awareness of the effects of conflict on the younger generation, to encourage and enable them to talk about their experience." #peacebuilding #storytellinghttps://t.co/t15SFHuDi2	2019	0	0	2	2	0	1	0	0	0	0	1	0	0	0	0	0	0	0	0	0	0	0	0	0	0	0	0	0	0	0	0	0	0	0	0	0	0	1	0	0	0	0	0	0	0	0	0
842	Last chance to apply! We're looking for a dynamic #digital communicator to apply their knowledge and experience of digital #marketing to grow public awareness about Peace Direct &amp; the importance of supporting local peacebuilding efforts. https://t.co/7qy6LKtqbR #jobsinfundraising https://t.co/YKTQvgb7Mw	2019	0	0	0	2	0	0	0	0	0	0	0	0	0	0	0	0	0	0	0	0	0	0	0	0	0	0	0	0	0	0	0	0	0	0	0	0	0	1	0	0	0	0	0	0	0	0	0
843	JOB! We are looking for a dynamic #digital communicator to apply their knowledge and experience of digital #marketing to grow public awareness about Peace Direct, and the importance of supporting local #peacebuilding efforts. https://t.co/7qy6LKtqbR #hiring #jobsinfundraising https://t.co/oVZOtqlHDy	2019	0	0	1	1	0	0	0	0	0	0	0	0	0	0	0	0	0	0	0	0	0	0	0	0	0	0	0	0	0	0	0	0	0	0	0	0	0	1	0	0	0	0	0	0	0	0	0
844	The United Nations Department for Political and Peacebuilding Affairs and the Centre for Humanitarian Dialogue have just launched the Toolkit on Digital Technologies and Mediation in Armed Conflict.@UN @UNAUK @UNHumanRights @FOUNDATIONOFNE1 https://t.co/02YM0tN7C9	2019	0	1	0	0	1	1	0	0	0	0	0	0	0	0	0	0	0	0	0	0	0	0	0	0	0	0	0	0	0	0	0	0	0	0	0	0	0	0	0	0	0	0	0	0	0	0	0
845	IS THE NEW VOICE THAT HAS BECOME DIGITAL SOCIAL NETWORKS FROM 2011 WITH THE EVENTS OF THE ARAB SPRING AN OPPORTUNITY FOR PEACEBUILDING AND SUSTAINABLE DEVELOPMENT OR A NEW SOURCE OF CONFLICTS IN AFRICA ?https://t.co/OR8RS4EPts	2019	0	0	1	0	0	1	1	0	1	0	0	0	0	0	0	0	0	0	0	0	0	0	0	0	0	0	0	0	0	0	0	0	0	0	0	0	0	0	0	0	0	0	0	0	0	0	0
846	The United Nations Department for Political and Peacebuilding Affairs has just launched "The toolkit on Digital Technologies and Mediation in Armed Conflict". We are happy that IPTI contributed by a Case Study on Fiji in the toolkit.Have a look: https://t.co/ER9vPV0zQ2	2019	0	0	0	0	0	0	0	0	0	0	0	0	0	0	0	0	0	0	0	0	0	0	0	0	0	0	0	0	0	0	0	0	0	0	0	0	0	0	0	0	0	0	0	0	0	0	0
847	@ChristelleSuk @RutgersU Upon her return from the Fellowship, Christelle incorporated digital subjects for #peacebuilding and #leadership into her NGO's activities. Every year her organization holds the International University for Peace for leaders from all over #Africa.	2019	0	0	1	0	0	0	0	0	1	0	0	0	0	0	0	0	0	0	0	0	0	0	0	0	0	0	0	0	0	0	0	0	0	0	0	0	0	0	0	0	0	0	0	0	0	0	0
848	If you have a passion for #digital #marketing and #fundraising &amp; want to use your skills to support local peacebuilding, apply today to join our team! https://t.co/WnYbvfW77c https://t.co/XPuu9wcLQY	2019	0	0	1	0	0	1	0	0	0	0	0	0	0	0	0	0	0	0	0	0	0	0	0	0	0	0	0	0	0	0	0	0	0	0	0	0	0	0	0	0	0	0	0	0	0	0	0
849	Brand new role in my growing team! If you have a passion for #digital #marketing &amp; #fundraising &amp; want to use your skills to ensure people in communities affected by conflict can find their own solutions, apply today! #CharityJobs #FundraisingJobs #peacebuilding #NFPJobs https://t.co/5SQXEnFa3e	2019	0	0	0	0	1	1	0	0	0	0	0	0	0	0	0	0	0	0	0	0	0	0	0	0	0	0	0	0	0	0	0	0	0	0	0	0	0	0	0	0	0	0	0	0	0	0	0
850	Found this nice idea today: While also serving us personally, expressing plural identities (including digital identities) can help with interconnected communities and peacebuilding at various levels. Thoughts? #ALC708https://t.co/kZiptvDye7	2019	0	0	0	0	0	0	1	0	0	0	0	0	0	0	0	0	0	0	0	0	0	0	0	0	0	0	0	0	0	0	0	0	0	0	0	0	0	0	0	0	0	0	0	0	0	0	0
851	Calling all fans of #writing, #peacebuilding, and of stuff #European. @SFCG_ is #hiring a Program Associate for our European Affairs team. Deadline March 24. Digital kittens to everyone sharing the #vacancy! https://t.co/2W6gbmK9fj https://t.co/PopCRyWGeR	2019	0	0	0	0	0	0	0	0	0	0	0	0	0	0	0	0	0	0	0	0	0	0	0	0	0	0	0	0	0	0	0	0	0	0	0	0	0	0	0	0	0	0	0	0	0	0	0
852	Grateful for the interest you take in my #peacebuilding work.Make yourself comfortable in my digital library: https://t.co/125PEadRnQYou will find most of my essays written since the 70ies digitized.This is for all interested in HOW to think about PEACE professionally. https://t.co/dWAVnFDcwQ	2019	0	0	0	0	0	0	0	0	0	0	0	0	0	0	0	0	0	0	0	0	0	0	0	0	0	0	0	0	0	0	0	0	0	0	0	0	0	0	0	0	0	0	0	0	0	0	0
853	Digital media could be key to building a lasting peace in Afghanistan https://t.co/K1nuhfkGXh	2019	0	0	1	1	0	0	0	1	0	0	0	0	0	0	0	0	0	0	0	0	0	0	0	0	0	0	0	0	0	0	0	0	0	0	0	0	0	0	0	0	0	0	0	0	0	0	0
854	Ms. Lydia Minagano, great speaker and part of that new generation of #SouthSudan-ese peacebuilders! She addresses opportunities for young people, to take up the Bishops lessons AND to incorporate creative and digital methods! #peacebuilding https://t.co/t2p3v1GHqA	2019	0	0	2	1	1	0	0	0	0	0	0	0	0	0	0	0	0	1	0	0	0	0	0	0	0	0	0	0	0	0	0	0	0	0	0	0	0	0	0	0	0	0	0	0	0	0	0
855	How women, and digital media, could be key to building a lasting peace in Afghanistan https://t.co/K1nuhfkGXh	2019	0	0	2	1	0	0	0	1	0	0	0	0	0	0	0	0	0	0	0	0	0	0	0	0	0	0	0	0	0	0	0	0	0	0	0	0	0	0	0	0	0	0	0	0	0	0	0
856	It is 30 minutes to #PeaceTuesday conversation &amp; we will be discussing on How Technology Enhances Peacebuilding &amp; Social Change Time : 5pm (WAT) Venue : @galaxy4peace @twitter timeline Dont Miss It #Peacebuilding #TuesdayMotivation #socialmedia #digital https://t.co/kMkcLoOMYs	2019	0	0	0	1	0	0	0	0	0	0	0	0	0	0	0	0	0	0	0	0	0	0	0	0	0	0	0	0	0	0	0	0	0	0	0	0	0	0	0	0	0	0	0	0	0	0	0
857	Today is World Radio Day! Our MA in Digital Journalism students were invited to contribute to Episode 5 of @AKU_EAI #podcast on the power of radio in conflict management and peacebuilding. Listen&gt; https://t.co/rC72cQvbYc or Apple Podcasts https://t.co/xguntTHyWj#WorldRadioDay https://t.co/ymACmfAJwo	2019	0	0	0	1	0	0	0	0	0	0	0	0	0	0	0	0	0	0	0	0	0	0	0	0	0	0	0	0	0	0	0	0	0	0	0	0	0	0	0	0	0	0	0	0	0	0	0
858	Mercy Corps is looking for: Consultant - Peacebuilding in the Digital Age - Remotehttps://t.co/Ka3lw4ZM1U #job	2019	1	0	0	0	0	0	0	0	0	0	0	0	0	0	0	0	0	0	0	0	0	0	0	0	0	0	0	0	0	0	0	0	0	0	0	0	0	0	0	0	0	0	0	0	0	0	0
859	Reflecting our digital learning game summit on soft skills for peacebuilding.. and at the same time considering @uniofjyvaskyla educational sciences and own studies very relevant for the discussions #pedagogy #learning https://t.co/lmxAgmUgcw	2019	0	0	0	3	0	1	0	0	0	0	0	0	0	0	0	0	0	0	0	0	0	0	0	0	0	0	0	0	0	0	0	0	0	0	0	0	0	0	0	0	0	0	0	0	0	0	0
860	Our London office is recruiting for a: Senior Digital Engagement Officer Head of IT IT AssistantUse your skills for #peacebuilding! For details of all of our roles go to https://t.co/ikh8lHv1gg#charityjobs #ngojobs #itjobs #commsjobs https://t.co/rhOCROkQeS	2019	0	0	0	2	0	0	0	0	0	0	0	0	0	0	0	0	0	0	0	0	0	0	0	0	0	0	0	0	0	0	0	0	0	0	0	0	0	0	0	0	0	0	0	0	0	0	0
861	Job vacancy: Looking for a new challenge in 2019? Join our team in London as our Senior Digital Engagement Officer and use your skills for #peacebuilding https://t.co/qrt0rP8N5v #charityjobs #digijobs #ngojobs https://t.co/z0OGSOWQrN	2019	0	0	0	1	0	0	0	0	0	0	0	0	0	0	0	0	0	0	0	0	0	0	0	0	0	0	0	0	0	0	0	0	0	0	0	0	0	0	0	0	0	0	0	0	0	0	0
862	Digital Media makes effective positive change; It is a useful tool for promoting #peacetech initiative by responding to the crises. Digital media is used for #peacebuilding to reach people as a tool for raising #marginalization #evoices. #Refugees https://t.co/KdPfKkadVn	2018	1	1	2	1	0	2	0	0	0	0	0	0	0	0	0	0	0	0	0	0	0	0	0	0	0	0	0	0	0	0	0	0	0	0	0	0	0	0	0	0	0	0	0	0	0	1	0
863	Digital media makes effective positive change; It is a useful tool for promoting peacetech initiative by responding to the crises. Digital media is used for peacebuilding and development and for presenting an... https://t.co/SOg9zGkOvJ	2018	1	0	0	1	0	0	0	0	0	0	0	0	0	0	0	0	0	0	0	0	0	0	0	0	0	0	0	0	0	0	0	0	0	0	0	0	0	0	0	0	0	0	0	0	0	1	0
864	Digital media makes effective positive change, It is a useful tool for promoting peacetech initiative by responding to the crises. Digital media is used for peacebuilding and development and for presenting an... https://t.co/vrhEdh5joI	2018	0	0	0	0	0	0	0	0	0	0	0	0	0	0	0	0	0	0	0	0	0	0	0	0	0	0	0	0	0	0	0	0	0	0	0	0	0	0	0	0	0	0	0	0	0	0	0
865	@UN_Women @free_equal "Non a Ton silence,place a ton action notes the UNPOL"policing for peacekeeping and peacebuilding are vital!The UNPOL is doing great in the modernity on a digital Internet era in the day.Kudos!	2018	0	0	2	2	0	1	0	0	0	0	0	0	0	0	0	0	0	0	0	0	0	0	0	0	0	0	1	0	0	0	0	0	0	0	0	0	0	0	0	0	0	0	0	0	0	0	0
866	APN alum @dan_omanga (IRG 2014) is on @CarnegieCorp's panel on Publishing in, for, &amp; about Africa: The global politics of African knowledge production. His presentation is on digital media &amp; the contested production of peacebuilding knowledge in Kenya. #africanstudies2018 https://t.co/OCAUCnKT66	2018	0	0	2	1	0	0	0	0	1	0	0	0	0	1	0	0	0	0	0	0	0	0	0	0	0	0	0	0	0	0	0	0	0	0	0	0	0	0	0	0	0	0	0	0	0	0	0
867	RT UNDP "Working with large tech companies is a prerequisite for protecting people in the digital age, participants said at #NextGenGov in Istanbul where ~350 experts are gathering to discuss governance &amp; peacebuilding challenges in the network age. https://t.co/G06mlXtaYs"	2018	0	0	0	0	0	0	2	0	0	0	0	0	0	0	0	0	0	0	0	0	0	0	0	0	0	0	0	0	0	0	0	0	0	0	0	0	0	0	0	0	0	0	0	0	0	0	0
868	Working with large tech companies is a prerequisite for protecting people in the digital age, participants said at #NextGenGov in Istanbul where ~350 experts are gathering to discuss governance &amp; peacebuilding challenges in the network age. https://t.co/QIr4xmWAqb	2018	1	0	0	0	0	0	1	0	0	0	0	0	0	0	0	0	0	0	0	0	0	0	0	0	0	0	0	0	0	0	0	0	0	0	0	0	0	0	0	0	0	0	0	0	0	0	0
869	Do you think about Peacebuilding in the Digital Age every day? If yes,here is a short-term job for you (consultant), with @mercycorps https://t.co/QsSeZCqIG1	2018	1	0	0	0	0	0	0	0	0	0	0	0	0	0	0	0	0	0	0	0	0	0	0	0	0	0	0	0	0	0	0	0	0	0	0	0	0	0	0	0	0	0	0	0	0	0	0
870	@ASteiner @UNDP @SpoljaricM Yes, the future is already happening in Istanbul - #IID2018 getting ready to harness opportunities and mitigate risks of the digital age for governance and peacebuilding #NextGenGov @UNDPEurasia	2018	1	0	0	0	0	0	0	0	0	0	0	0	0	0	0	0	0	0	0	0	0	0	0	0	0	0	0	0	0	0	0	0	0	0	0	0	0	0	0	0	0	0	0	0	0	0	0
871	Are you interest in the intersection of #Peacebuilding and #ConflictManagement with #DigitalTechnology?, or how to do the former in a digital and hyper connected world?At Mercy Corps we are (at least to try unraveling some of chahttps://t.co/PLonQUbRUO https://t.co/UDa1cGjKF3	2018	0	0	0	0	0	0	1	0	0	0	0	0	0	0	0	0	0	0	0	0	0	0	0	0	0	0	0	0	0	0	0	0	0	0	0	0	0	0	0	0	0	0	0	0	0	0	0
872	UN Headquarters in New-York for the UNAOC Global Summit. Thankful and Grateful to share my thoughts on the importance of womens Leadership and the Impact Of Digital for peacebuilding. #Commit2Dialogue #UNAOC #WomenInLeadership #UNHQ #GenderInclusion #ONU #Digital #Champigny https://t.co/gAlyc08TmU	2018	0	0	3	0	0	0	1	0	0	0	0	0	0	0	0	0	0	0	0	0	0	0	0	0	0	0	0	0	0	0	0	0	0	0	0	0	0	0	0	0	0	0	0	0	0	0	0
873	Addressing hate speech in the digital world is an imperative. #peacebuilding #digitization #relevance #speech https://t.co/L7s87qrmdx	2018	0	0	0	1	1	0	0	0	0	0	0	0	0	0	0	0	0	0	0	0	0	0	0	0	0	0	0	0	0	0	0	0	0	0	0	0	0	0	0	0	0	0	0	0	0	0	0
874	Parallel sessions are now underway at the 8th @UNAOC Global Forum:Youth Event featuring #UNAOCyouth in CR4Breakout session on Digital Diplomacy in CR11Breakout session 2 on women in peacebuilding in CR12Breakout session 3 on partnerships in CR8#Commit2Dialogue	2018	0	0	2	1	0	1	1	0	0	0	0	0	0	0	0	0	0	0	0	0	0	0	0	0	0	0	0	0	0	0	0	0	0	0	0	0	0	0	0	0	0	0	0	0	0	0	0
875	8th Global Forum of the United Nations Alliance of Civilizations (UNAOC). Inter-religious and intercultural dialogue, digital diplomacy, the inclusion of women in peace processes, the role of religious leaders in peacebuilding, global... https://t.co/zINNPbCksC	2018	0	0	2	2	0	2	1	0	0	0	0	0	0	0	0	0	0	0	0	0	0	0	0	0	0	0	0	0	0	0	0	0	0	0	0	0	0	0	0	0	0	0	0	0	0	0	0
876	Bold Digital Peace Movement: Paris Call for Trust and Security in Cyberspace #ParisCall @mlafontrapnouil @ecfr @BradSmi @MicrosoftEU @JY_Ledrian @ParisPeaceForum #peacebuilding@SFCG_ @SFCG_BXL #standforpeace @francediplo @justinvaisse @marcreverdin @TomFriang @ChangingDevt https://t.co/gbRNrOpjUs	2018	0	0	0	1	1	0	0	0	0	0	0	0	0	0	0	0	0	0	0	0	0	0	0	0	0	0	0	0	0	0	0	0	0	0	0	0	0	0	0	0	0	0	0	0	0	0	0
877	Good to be at @PeacePalace to listen to @BradSmi on the topic of digital peace, cyber space and its legal implications #peacebuilding https://t.co/hJeMwsQkKy	2018	0	0	0	2	0	0	0	0	0	0	0	0	0	0	0	0	0	0	0	0	0	0	0	0	0	0	0	0	0	0	0	0	0	0	0	0	0	0	0	0	0	0	0	0	0	0	0
878	Is digital tech a tool or is it tooling us? Great 3 days in Belfast addressing the intersection of #peacebuilding and #technology. @howtobuildpeace @HelenaPuigL #BuildPeace18 https://t.co/MjCsS4Czms	2018	0	1	0	0	0	1	0	0	0	0	0	0	0	0	0	0	0	0	0	0	0	0	0	0	0	0	0	0	0	0	0	0	0	0	0	0	0	0	0	0	0	0	0	0	0	0	0
879	Currently in our workshop at #PeaceCon2018. Headline talk by @GwendolynMyers: opportunities are presented by digital platforms and goals like the SDGs in tackling the challenges faced by local peacebuilding.	2018	0	0	1	0	0	1	0	0	0	0	0	0	0	0	0	0	0	0	0	0	0	0	0	0	0	0	0	0	0	0	0	0	0	0	0	0	0	0	0	0	0	0	0	0	0	0	0
880	A little teaser on the #SwissDigitalDay: one of the core topics discussed during the upcoming #BaselPeaceForum on 13-14 Jan. 2019:Going digital in the peace process: The potential of #AI &amp; #BigData in mediation #innovation #peacebuilding @swisspeacehttps://t.co/RspuU4kn6F	2018	1	1	0	1	1	0	0	0	0	0	0	0	1	0	0	0	0	0	0	0	0	0	0	0	0	0	0	0	0	0	0	0	0	0	0	0	0	0	0	0	0	0	0	0	0	0	0
881	Check out this interview of APN alumnus- Dr. Fana Gebresenbet on Kujenga amani which is the digital forum of the African Peacebuilding Network (APN) @APN_SSRC of the Social Science Research Council (SSRC) @SSRC_org https://t.co/ltcI1j8ft0	2018	0	0	1	0	0	0	1	0	1	0	0	0	0	0	0	0	0	0	0	0	0	0	0	0	0	0	0	0	0	0	0	0	0	0	0	0	0	0	0	0	0	0	0	0	0	0	0
882	Nottingham #Peacebuilders concert 27 October. New original music, digital imagery by award winning Barret Hodgson &amp; poetry. A feast for the senses. Please come along and support our Maggie's Centre. #peacebuilding https://t.co/HembyEt5t8 @EventbriteUK https://t.co/lTzeW0BF4x	2018	0	0	0	0	0	0	0	0	0	0	0	0	0	0	0	0	0	0	0	0	0	0	0	0	0	0	0	0	0	0	0	0	0	0	0	0	0	0	0	0	0	0	0	0	0	0	0
883	Global Forum breakout sessions will cover various current topics, including digital diplomacy, the role of religious leaders in #peacebuilding, and global citizenship #education. Learn more on our dedicated website! #Commit2Dialoge https://t.co/bM8ySINQZ5 https://t.co/Y5WAXWVItX	2018	0	0	0	3	0	1	0	0	0	0	0	0	0	0	0	0	0	0	0	0	0	0	0	0	0	0	0	0	0	0	0	0	0	0	0	0	0	0	0	0	0	0	0	0	0	0	0
884	Announcing the 2018-19 Build Peace Myanmar Fellows! This Fellowship supports three Myanmar organisations to gain digital skills that will help increase their peacebuilding impact.Read more about them and follow their progress: https://t.co/C417aRBr0b	2018	0	0	1	0	0	1	0	0	0	0	0	0	0	0	1	0	0	0	0	0	0	0	0	0	0	0	0	0	0	0	0	0	0	0	0	0	0	0	0	0	0	0	0	0	0	0	0
885	Through provision of #SafeSpaces4Youth be it physical or digital platforms, young people have safe spaces to talk, to listen and to learn with other young people who have had similar experiences in life #PeaceTuesday #Peacebuilding #sustainingpeace #SustainablePeace	2018	0	0	2	2	1	1	0	0	0	0	0	0	0	0	0	0	0	0	0	0	0	0	0	0	0	0	0	0	0	0	0	0	0	0	0	0	0	0	0	0	0	0	0	0	0	0	0
886	We were in Myanmar recently for the Build Peace Fellows 2018 boot camp.The fellowship supports Myanmar organisations or initiatives to gain digital skills that will help increase their peacebuilding impact.See how it went and hear from participants: https://t.co/J2WF91AnIx	2018	0	0	1	0	0	1	0	0	0	0	0	0	0	0	1	0	0	0	0	0	0	0	0	0	0	0	0	0	0	0	0	0	0	0	0	0	0	0	0	0	0	0	0	0	0	0	0
887	@kmitts and @claudia_meier were at #FriEntPBF2018 with a session on online and offline polarization. It's a good read on pressing challenges to peace in the run up to our #BuildPeace18 #Conversation "Digital communities: organising or polarising?"https://t.co/9sSdg4NJZh	2018	0	0	0	3	1	2	0	0	0	0	0	0	0	0	0	0	0	0	0	0	0	0	0	0	0	0	0	0	0	0	0	0	0	0	0	0	0	0	0	0	0	0	0	0	0	0	0
888	NEW RESOURCE: The Liminal Spaces of Digital Technology in Peacebuildinghttps://t.co/ZAf1tWxsCh#initiative1 #mobilephones #peacetech @GeorgeMasonU @NotreDame @OfficialUoM	2018	0	0	0	1	0	1	0	0	0	0	0	0	0	0	0	0	0	0	0	0	0	0	0	0	0	0	0	0	0	0	0	0	0	0	0	0	0	0	0	0	0	0	0	0	0	0	0
889	.@admire2mare leads #APNNUSTWorkshop session on "Digital tools and Platforms for Disseminating Stories on Conflict and Peacebuilding." Among topics discussed: rise in govt legislation cracking down on social and online media and tools for keeping your sources (and yourself) safe. https://t.co/d3uwsJaIfu	2018	0	1	0	3	1	4	0	0	0	0	0	0	0	0	0	0	0	0	0	0	0	0	0	0	0	0	0	0	0	0	0	0	0	0	0	0	0	0	0	0	0	0	0	0	0	0	0
890	RT UNDP "See howUNDPgepa strengthens #genderequality by supporting countries toward responsive, effective &amp; transparent #publicadministration for the digital era.: https://t.co/0gmrkmER0X #OpenGov #OGPGeorgia https://t.co/nJr8NosunG"	2018	1	0	2	0	0	0	0	0	0	0	0	0	0	0	0	0	0	0	0	0	0	0	0	0	0	0	0	0	0	0	0	0	0	0	0	0	0	0	0	0	0	0	0	0	0	0	0
891	See how@UNDPgepa strengthens #genderequality by supporting countries toward responsive, effective &amp; transparent #publicadministration for the digital era.: https://t.co/Ss41Ess4f1 #OpenGov #OGPGeorgia https://t.co/OJEKHMhkTb	2018	0	0	1	0	0	0	0	0	0	0	0	0	0	0	0	0	0	0	0	0	0	0	0	0	0	0	0	0	0	0	0	0	0	0	0	0	0	0	0	0	0	0	0	0	0	0	0
892	Listening to womens digital stories at the celebration of the Womens Development Programme. Thank you CoOperation Ireland. @cooperationirl @dianegreerpbp #womenpeacebuilding #peacebuilding https://t.co/gX6JjFwTSN	2018	0	0	1	2	0	1	0	0	0	0	0	0	0	0	0	0	0	0	0	0	0	0	0	0	0	0	0	0	0	0	0	0	0	0	0	0	0	0	0	0	0	0	0	0	0	0	0
893	"Lessons from the #Commonwealth Digital Challenge" - Using #SMS and community #radio to stop #misinformation in #Kenya https://t.co/2amUAeGLAQ #ICT #ICT4D #rumors #rumours #peacebuilding	2018	0	0	1	2	3	0	0	0	0	0	0	0	0	1	0	0	0	0	0	0	0	0	0	0	0	0	0	0	0	0	0	0	0	0	0	0	0	0	0	0	0	0	0	0	0	0	0
894	Our PeaceTech Exchange program - check out #PTXMacedonia &amp; #PTXNiamey - trains peacebuilding orgs on how to use digital tools to improve their mission, an action that @MDiplomacyWORLD says is critical for the success of entrepreneurs https://t.co/OVi9wo3Rqs https://t.co/iuxn4wi5LN	2018	0	2	0	2	0	2	0	0	0	0	0	0	0	0	0	0	0	0	0	0	0	0	0	0	0	0	1	0	0	0	0	0	0	0	0	0	0	0	0	0	0	0	0	0	0	0	0
895	Join the exciting debate at #EDD18 in D3: Is #digital space the best tool for #youth and #women-led peacebuilding? What do you think? @YoungArabVoices @AnnaLindh #SheisWe #shEDDs https://t.co/IqeK1hDLUi	2018	0	1	3	1	0	2	0	0	0	0	0	0	0	0	0	0	0	0	0	0	0	0	0	0	0	0	0	0	0	0	0	0	0	0	0	0	0	0	0	0	0	0	0	0	0	0	0
896	Sharing best digital tools to enable and enhance youth-lef peacebuilding and youth exhange such as Erasmus+ Virtual Exchange initiative by @EuropeanCommiss and partners at the #YoungMedVoices Debate at #EDD18 now @SFCG_ @Soliya @unimed_network https://t.co/yaJooT8nz5	2018	0	1	2	1	0	2	1	0	0	0	0	0	0	0	0	0	0	0	0	0	0	0	0	0	0	0	0	0	0	0	0	0	0	0	0	0	0	0	0	0	0	0	0	0	0	0	0
897	Only a few more days until #BeyondWar! We can't wait to discuss peacebuilding with all the amazing people coming to the conference. From the Rohingya to gun violence to how digital has impacted war and peace, it's going to be an important conversation. https://t.co/QSdN1e3pSH https://t.co/YecotktSMO	2018	0	0	0	0	0	0	0	0	0	0	0	0	0	0	0	0	0	0	0	0	0	0	0	0	0	0	0	0	0	0	0	0	0	0	0	0	0	0	0	0	0	0	0	0	0	0	0
898	The process of #peacebuilding is as important as the result.This year at #BuildPeace18, we ask what modes of organizing creative and digital economies can best contribute to peace?Submit short talk and workshop ideas by June 6.https://t.co/74RS0VZwgl https://t.co/f9Kc7tAKVZ	2018	0	0	0	0	0	0	0	0	0	0	0	0	0	0	0	0	0	0	0	0	0	0	0	0	0	0	0	0	0	0	0	0	0	0	0	0	0	0	0	0	0	0	0	0	0	0	0
899	"Living with Crises: Typhoons in Insurgency Affected AreasForum on the Intersection of Disaster Response and PeaceBuilding in Mindanao1800-2100H PHT at Lispher Inn, Davao CityOrganized by Swito Digital... https://t.co/8lit333ikT	2018	0	0	0	0	0	0	0	0	0	0	0	0	0	0	0	0	0	0	0	0	0	0	0	0	0	0	0	0	0	0	0	0	0	0	0	0	0	0	0	0	0	0	0	0	0	0	0
900	World Learnings Digital Young Leaders Exchange Program (DYLEP) is a virtual exchange and peacebuilding program that connects high school students in Iraq with high school students in the United States. https://t.co/3cjqbG0MYO	2018	0	0	1	2	0	0	1	0	0	0	0	0	0	0	0	0	0	0	0	0	0	0	0	0	0	0	0	0	0	0	0	0	0	0	0	0	0	0	0	0	0	0	0	0	0	0	0
901	@UN_PGA @MiroslavLajcak @UN Thanks @UN_PGA @MiroslavLajcak for Implementing my Idea for #DIGITAL #inclusion #signlanguage #closedcaptioning truly #focusonpeople #peace72 in the High level Meeting on #Peacebuilding &amp; #sustainingPeace on 24 April2018 at #UNGA UN General Assembly @UN HQ NY @antonioguterres	2018	0	0	1	0	0	0	1	0	0	0	0	0	0	0	0	0	0	0	0	0	0	0	0	0	0	0	0	0	0	0	0	0	0	0	0	0	0	0	0	0	0	0	0	0	0	0	0
902	@UN_PGA @UNWebTV @MiroslavLajcak @UN Thanks @UN_PGA @MiroslavLajcak for Implementing my Idea for #DIGITAL #inclusion #signlanguage #closedcaptioning truly #focusonpeople #peace72 in the High level Meeting on #Peacebuilding &amp; #sustainingPeace on 24 April2018 at #UNGA United Nations General Assembly @UN HQ, NY.	2018	0	0	1	0	0	0	1	0	0	0	0	0	0	0	0	0	0	0	0	0	0	0	0	0	0	0	0	0	0	0	0	0	0	0	0	0	0	0	0	0	0	0	0	0	0	0	0
903	Thanks @UN_PGA @MiroslavLajcak for Implementing my Idea for #DIGITAL #inclusion #signlanguage #closedcaptioning truly #focusonpeople #peace72 in the High level Meeting on #Peacebuilding &amp; #sustainingPeace on 24 April2018 at #UNGA United Nations General Assembly @UNHQ NY. https://t.co/dlogHn9Bnw	2018	0	0	1	0	0	0	1	0	0	0	0	0	0	0	0	0	0	0	0	0	0	0	0	0	0	0	0	0	0	0	0	0	0	0	0	0	0	0	0	0	0	0	0	0	0	0	0
904	Let's make #peace the #1 priority on Earth. Visit https://t.co/EhtEfjbCII. Join in a #peaceconference of the people @zoom_us ~ Thurs. nights, 9:30 pm EST. We'll be using Open Space Technology &amp; a digital talking stick. #TripForPeace #SocEnt #peacebuilding #activism #peoplepower	2018	0	0	0	1	0	0	0	0	0	0	0	0	0	0	0	0	0	0	0	0	0	0	0	0	0	0	0	1	0	0	0	0	0	0	0	0	0	0	0	0	0	0	0	0	0	0	0
905	How does social media call you into action? Embrace activism and peacebuilding in the digital age. Join the conversation with MICA and the United Campus Ministry chaplaincy. Food and refreshments provided. https://t.co/IdaL3dlvoC	2018	1	0	0	3	0	0	0	0	0	0	0	0	0	0	0	0	0	0	0	0	0	0	0	0	0	0	1	1	0	0	0	0	0	0	0	0	0	0	0	0	0	0	0	0	0	0	0
906	How does social media call you into action? Embrace activism and peacebuilding in the digital age. Join the conversation with MICA, Memorial Chapel and the United Campus Ministry. Food and refreshments provided. https://t.co/FlWEgJ8MkJ	2018	0	0	0	1	0	0	0	0	0	0	0	0	0	0	0	0	0	0	0	0	0	0	0	0	0	0	0	0	0	0	0	0	0	0	0	0	0	0	0	0	0	0	0	0	0	0	0
907	Peacebuilding in a New Age: Solidarity on Social MediaMarch 8th, 2018 3:45 p.m. to 5:15 p.m.Stamp Student Union, Charles Carroll Room AHow does social media call you into action? Embrace activism and peacebuilding in the digital age. Food and refreshments provided. https://t.co/VPS518JWVE	2018	1	0	0	3	0	0	0	0	0	0	0	0	0	0	0	0	0	0	0	0	0	0	0	0	0	0	1	1	0	0	0	0	0	0	0	0	0	0	0	0	0	0	0	0	0	0	0
908	New on the show: @kirthijayakumar , founder of the Red Elephant foundation a peacebuilding initiative that works for gender equality through storytelling, advocacy and digital interventions. We talk about #abuse, #genderequality #Unwomen #malepriviligehttps://t.co/n8AHpF4fdi https://t.co/B1XMatjkIz	2018	0	0	3	2	0	1	0	0	0	0	0	0	0	0	0	0	0	0	0	0	0	0	0	0	0	0	0	0	0	1	0	0	0	0	0	0	0	0	0	0	0	0	0	0	0	0	0
909	Refreshing approach! New type of digital #peacebuilding: #Drones for #peace: https://t.co/djaMUJ4s9j	2018	0	0	0	0	0	0	0	0	0	0	0	0	0	0	0	0	0	0	0	0	0	0	0	0	0	0	0	0	0	0	0	0	0	0	0	0	0	0	0	0	0	0	0	0	0	0	0
910	@unhabitatyouth has prioritized increasing our digital engagement with a global goal aimed at involving youth in solving youth related issues in #peacebuilding #Governance and #postconflict https://t.co/1m39HgU7gO	2018	0	0	1	1	0	0	0	0	0	0	0	0	0	0	0	0	0	0	0	0	0	0	0	0	0	0	0	0	0	0	0	0	0	0	0	0	0	0	0	0	0	0	0	0	0	0	0
911	At #VenturePeacebuilding symposium, @peacedirect and @away use social media, digital marketing, branding, high quality video and photography to bring stories of @peacedirects local #peacebuilding partners to masses. Check out: https://t.co/SE6HHzGYtn https://t.co/PbkSIfPkq9	2018	0	0	1	2	0	1	1	0	0	0	0	0	0	0	0	0	0	0	0	0	0	0	0	0	0	0	0	0	0	0	0	0	0	0	0	0	0	0	0	0	0	0	0	0	0	0	0
912	Our #WagePeaceWednesday feature is @wordshw a digital platform, written &amp; produced by students from the Brazilian University UFRJ &amp; the British University of Westminster, to highlight institutions that fight extremism all over the world#youth4peace #peacebuilding #journalism	2018	0	0	1	1	0	1	0	0	0	0	0	0	0	0	0	0	0	0	0	0	0	0	0	0	0	0	0	0	0	0	0	0	0	0	0	0	0	0	0	0	0	0	0	0	0	0	0
913	@cmartinshields @MPFurness @JGraevingholt @DIE_GDI Don't hide your light under a bushel @cmartinshields ;-)- Peace and conflict- Digital technology in development and governance- Impact of development and peacebuilding on migration....	2017	0	0	0	0	0	0	0	0	0	0	0	0	0	0	0	0	0	0	0	0	0	0	0	0	0	0	0	0	0	0	0	0	0	0	0	0	0	0	0	0	0	0	0	0	0	0	0
914	We're in a digital world where most of the youth are on Social Media. This calls for more campaigns on HIV/AIDS, Hepatitis, GBV, Peacebuilding etc on Social Media. make the campaign available where youth are @WaniMichael57 @UnescoJuba @undpsouthsudan @UNAIDS @UNFPASouthSudan	2017	0	0	2	2	0	0	0	0	0	0	0	0	0	0	0	0	0	1	0	0	0	0	0	0	0	0	0	0	0	0	0	0	0	0	0	0	0	0	0	0	0	0	1	0	0	0	0
915	Online Certificate Course in Digital Organizing Tactics for peacebuilding, development and humanitarian arenas http://ow.ly/1e9zgL	2011	0	0	0	1	0	0	0	0	0	0	0	0	0	0	0	0	0	0	0	0	0	0	0	0	0	0	0	0	0	0	0	0	0	0	0	0	0	0	0	0	0	0	0	0	0	0	0
916	digital-steps.com Security Council to Benefit From Enhanced Interaction With UN Peacebuilding Body - Newsblaze.c... http://bit.ly/gz5ajB	2011	0	0	0	0	0	0	0	0	0	0	0	0	0	0	0	0	0	0	0	0	0	0	0	0	0	0	0	0	0	0	0	0	0	0	0	0	0	0	0	0	0	0	0	0	0	0	0
917	RT @PatrickMeier: At @USIP's workshop on Communication (Tech) for Peacebuilding. Many of the examples discussed are about digital activism	2011	0	0	0	2	0	0	0	0	0	0	0	0	0	0	0	0	0	0	0	0	0	0	0	0	0	0	0	1	0	0	0	0	0	0	0	0	0	0	0	0	0	0	0	0	0	0	0
918	At @USIP's workshop on Communication (Tech) for Peacebuilding. Interesting that many of the examples discussed are about digital activism	2011	0	0	0	2	0	0	0	0	0	0	0	0	0	0	0	0	0	0	0	0	0	0	0	0	0	0	0	1	0	0	0	0	0	0	0	0	0	0	0	0	0	0	0	0	0	0	0
919	Peacebuilding and Digital Storytelling Martin Wolske's Weblog http://bit.ly/fcqlIC	2011	0	0	0	1	0	1	0	0	0	0	0	0	0	0	0	0	0	0	0	0	0	0	0	0	0	0	0	0	0	0	0	0	0	0	0	0	0	0	0	0	0	0	0	0	0	0	0
920	Interesting examples. Reinventing the Hack: Old media and #peacebuilding in a digital age http://bit.ly/dOGBAn (h/t @caucasusproject)	2011	1	0	0	1	0	0	0	0	0	0	0	0	0	0	0	0	0	0	0	0	0	0	0	0	0	0	0	0	0	0	0	0	0	0	0	0	0	0	0	0	0	0	0	0	0	0	0
921	Post your ideas on media and peacebuilding to our digital idea box: http://bit.ly/ayH9Hm #magd	2010	0	0	0	1	0	0	0	0	0	0	0	0	0	0	0	0	0	0	0	0	0	0	0	0	0	0	0	0	0	0	0	0	0	0	0	0	0	0	0	0	0	0	0	0	0	0	0
922	Digital Democracy: Media & Peacebuilding Live Webcast, 12 May 2010. 9:30am to 3:30pm (Eastern). http://bit.ly/c2Iu5W	2010	0	0	0	1	1	0	0	0	0	0	0	0	0	0	0	0	0	0	0	0	0	0	0	0	0	0	0	0	0	0	0	0	0	0	0	0	0	0	0	0	0	0	0	0	0	0	0
923	#magd use the Digital Idea Box to send us your ideas on how to use media for peacebuilding! http://poll4.com/fFsAfw	2010	0	0	0	1	0	0	0	0	0	0	0	0	0	0	0	0	0	0	0	0	0	0	0	0	0	0	0	0	0	0	0	0	0	0	0	0	0	0	0	0	0	0	0	0	0	0	0
924	check out upcoming regional events related to media, culture, peacebuilding, digital expression http://ow.ly/1GsTT	2010	0	0	0	1	0	0	0	0	0	0	0	0	0	0	0	0	0	0	0	0	0	0	0	0	0	0	0	0	0	0	0	0	0	0	0	0	0	0	0	0	0	0	0	0	0	0	0
925	Digital Library: Repatriation as peacebuilding and reconstruction: the case of northern Mozambique, 19921995: The... http://bit.ly/dyyxpt	2010	0	0	0	0	0	0	0	0	0	0	0	0	0	0	0	0	0	0	0	0	0	0	0	0	0	0	0	0	0	0	0	0	0	0	0	0	0	0	0	0	0	0	0	0	0	0	0
926	Yoko Ono will donate proceeds from the sale of the digital single Give Peace a Chance (40th anniversary) to the UN Peacebuilding Fund.	2009	0	0	0	0	0	0	0	0	0	0	0	0	0	0	0	0	0	0	0	0	0	0	0	0	0	0	0	0	0	0	0	0	0	0	0	0	0	0	0	0	0	0	0	0	0	0	0
927	@yokoono, Sean & Julian Lennon have authorized a 40th anniversary digital single Give Peace a Chance 2 benefit the UN Peacebuilding Fund	2009	0	0	0	0	0	0	0	0	0	0	0	0	0	0	0	0	0	0	0	0	0	0	0	0	0	0	0	0	0	0	0	0	0	0	0	0	0	0	0	0	0	0	0	0	0	0	0
928	Purchase the digital single of Plastic Ono Band's Give Peace a Chance & help support the UN Peacebuilding Fund http://bit.ly/44IIrV	2009	0	0	0	0	0	0	0	0	0	0	0	0	0	0	0	0	0	0	0	0	0	0	0	0	0	0	0	0	0	0	0	0	0	0	0	0	0	0	0	0	0	0	0	0	0	0	0
929	Our local youth to youth peacebuilding partner in Gulu just got their digital camera. They couldn't be happier.	2009	0	0	2	0	0	0	1	0	0	0	0	0	0	0	0	0	0	0	0	0	0	0	0	0	0	0	0	0	0	0	0	0	0	0	0	0	0	0	0	0	0	0	0	0	0	0	0
930	Inside the Digital Dump (ICT for Peacebuilding): Technology drives the forces of globalization. .. http://tinyurl.com/yrrkb6	2007	0	0	0	0	0	0	0	0	0	0	0	0	0	0	0	0	0	0	0	0	0	0	0	0	0	0	0	0	0	0	0	0	0	0	0	0	0	0	0	0	0	0	0	0	0	0	0
[truncated: 115 more columns]
